# Supplementary material for: Metabolite-induced DNA damage drives stochastic stem cell loss and clonal hematopoiesis
Source: Cell Stem Cell. 2026 Apr 2;33(4):642–659.e11. doi: 10.1016/j.stem.2026.02.011 (PMC7619061; doi:10.1016/j.stem.2026.02.011)
Supplement: Table S1. Parameter estimate details, related to Figure 5 — Showing parameter estimates for BFA counts, division rates (1/week), time to fixation, mutation rate (1/week), and time of BFA clone in murine granulocytes and B cells. [file mmc2.xlsx]

## Sheet: Granulocytes
						BFA count			Division rate (1/week)			Time to fixation (weeks)			Mutation rate (1/week)			Time of BFA clone (weeks)
Sample	Mouse ID	Cell Type	Genotype	Age (weeks)	Sex	Estimate	Lower 95%CI	Upper 95%CI	Estimate	Lower 95%CI	Upper 95%CI	Estimate	Lower 95%CI	Upper 95%CI	Estimate	Lower 95%CI	Upper 95%CI	Estimate	Lower 95%CI	Upper 95%CI
KJP_02	KJIA2.1d	Granulocytes	WT	27.1	Female	281.485	116.341	601.77	0.506521	0.261377	0.846353	563.435	240.932	985.741	0.274803	0.172459	0.453028
KJP_25	KJIA7.1b	Granulocytes	WT	37.6	Male	12212.5	5856.25	19821.9	6.82283	3.93866	10.5519	1781.24	1297.75	2124.09	1.21015	0.716683	1.56999
KJP_26	KJIA7.1b	Granulocytes	WT	37.6	Male	2836.46	1148.31	6385.04	2.60281	1.4725	4.30703	1067.59	627.595	1724.48	0.59037	0.313558	1.16071
KJP_21	KJAJ22.2f	Granulocytes	Adh5 Vav1-iCre	43.9	Female	6608.81	2314.59	15964	5.26162	2.65393	9.003	1211.28	689.785	2196.72	0.924493	0.465351	1.98978
KJP_05	KJIA2.1e	Granulocytes	Fancd2	27.1	Female	1846.96	898.516	3660.01	2.88347	1.73595	4.80541	632.886	399.374	935.024	1.15412	0.694557	1.91846
KJP_32	KJAJ45.3a	Granulocytes	Adh5 Fancd2 Vav1-iCre	5.1	Male	6525.11	2863.64	11479.5	21.5026	13.5904	30.0738	296.754	195.98	410.783	13.2913	7.24649	21.5122
KJP_33	KJAJ45.3e	Granulocytes	Adh5 Fancd2 Vav1-iCre	5.1	Female	2331.97	1402.35	3952.74	11.5323	8.6075	16.1281	200.492	142.575	273.967	5.98818	3.86754	9.01768
KJP_08	KJAJ15.1f	Granulocytes	Adh5 Fancd2 Vav1-iCre	24.5	Female	303.224	103.771	973.346	0.607029	0.514499	0.717206	489.019	174.536	1468.44	4.78301	4.32819	5.40472	10.2567	8.52273	12.028
KJP_14	KJAJ9.2b	Granulocytes	Adh5 Fancd2 Vav1-iCre	31.6	Male	689.983	381.754	1180.04	2.9469	1.78033	4.75641	236.942	161.017	358.515	3.26059	2.69642	4.20116	6.1867	3.95488	7.84535
KJP_39	KJAJ43.5a	Granulocytes	Adh5 Fancd2 Vav1-iCre	35.1	Female	4234.28	173.039	34127.7	1.78386	1.01955	3.07939	2368.61	119.626	18962.5	7.60403	5.26203	11.7386	14.8658	9.10014	20.9325
KJP_18	KJAJ15.6c	Granulocytes	Adh5 Fancd2 Vav1-iCre	37	Female	724.931	395.34	1282.52	11.1216	8.91525	13.8243	65.7174	36.0909	116.129	5.95658	5.3108	6.77748	7.24223	4.70551	9.89554
KJP_11	KJAJ11.1h	Granulocytes	Adh5 Fancd2 Vav1-iCre ∆iCre	33.9	Male	1150.83	224.961	4649.96	0.479327	0.361375	0.655617	2331.34	556.118	9048.61	3.52866	2.64807	4.97254	5.32768	3.47797	7.29739

## Sheet: B cells
						BFA count			Division rate (1/week)			Time to fixation (weeks)			Mutation rate (1/week)			Time of BFA clone (weeks)
Sample	Mouse ID	Cell Type	Genotype	Age (weeks)	Sex	Estimate	Lower 95%CI	Upper 95%CI	Estimate	Lower 95%CI	Upper 95%CI	Estimate	Lower 95%CI	Upper 95%CI	Estimate	Lower 95%CI	Upper 95%CI	Estimate	Lower 95%CI	Upper 95%CI
KJP_01	KJIA2.1d	B cells	WT	27.1	Female	568.664	465.14	728.234	0.945599	0.789246	1.16316	603.843	490.099	763.078	0.680812	0.584155	0.857406
KJP_23	KJIA7.1b	B cells	WT	37.6	Male	1768.09	953.892	3433.49	1.7442	1.03528	2.90246	1013.23	687.091	1548.18	0.45931	0.301794	0.791742
KJP_24	KJIA7.1b	B cells	WT	37.6	Male	6441.57	188.875	43623.3	2.61326	0.358888	10.4804	1562.28	359.321	4629.53	0.670638	0.100616	3.20668
KJP_20	KJAJ22.2f	B cells	Adh5 Vav1-iCre	43.9	Female	17556.2	1529.86	82033.2	3.75101	0.985754	10.8551	3750.42	1274.38	8477.73	2.25906	0.45867	6.92587
KJP_04	KJIA2.1e	B cells	Fancd2	27.1	Female	2918.98	1826.91	4354.1	5.24994	3.57951	7.43397	556.191	425.602	701.768	0.950425	0.696302	1.28779
KJP_28	KJAJ45.3a	B cells	Adh5 Fancd2 Vav1-iCre	5.1	Male	6046.14	5022.89	7416.69	29.0091	25.8442	31.429	208.506	177.486	253.03	14.2001	11.4467	18.7669
KJP_29	KJAJ45.3e	B cells	Adh5 Fancd2 Vav1-iCre	5.1	Female	4170.92	2726.12	6349.71	24.2233	17.3679	30.8081	172.047	140.476	230.561	6.29457	4.7167	9.40449
KJP_07	KJAJ15.1f	B cells	Adh5 Fancd2 Vav1-iCre	24.5	Female	1441.56	1127.66	1890.81	3.73451	2.99865	4.69424	386.512	327.654	445.93	1.27755	1.0954	1.50075
KJP_13	KJAJ9.2b	B cells	Adh5 Fancd2 Vav1-iCre	31.6	Male	1964.93	1407.14	2889.83	2.69258	1.89681	3.69949	735.483	584.446	971.328	1.10655	0.883977	1.52519
KJP_40	KJAJ43.5a	B cells	Adh5 Fancd2 Vav1-iCre	35.1	Female	6321.35	4711.23	8486.64	9.39536	7.07145	12.1572	673.401	579.768	768.793	1.68613	1.41847	2.00651
KJP_17	KJAJ15.6c	B cells	Adh5 Fancd2 Vav1-iCre	37	Female	20580.5	11865	34079.1	15.5623	10.2119	23.328	1319.75	1039.19	1805.28	2.82466	1.94778	4.47867
KJP_10	KJAJ11.1h	B cells	Adh5 Fancd2 Vav1-iCre ∆iCre	33.9	Male	147.057	108.229	201.774	0.603384	0.448575	0.80041	245.746	187.029	316.008	0.769478	0.680379	0.894726
