# Supplementary material for: Metabolite-induced DNA damage drives stochastic stem cell loss and clonal hematopoiesis
Source: Cell Stem Cell. 2026 Apr 2;33(4):642–659.e11. doi: 10.1016/j.stem.2026.02.011 (PMC7619061; doi:10.1016/j.stem.2026.02.011)
Supplement: Table S2. Post-filter sSNV lists, related to Figure 5 — Curated post-filtered sSNVs from BM granulocyte sequencing data underlying the graphs, from aged Adh5c/−Fancd2−/−Vav1-iCre animals, shown in Figures 5F and S3C. [file mmc3.xlsx]

## Sheet: General Information
Table S2: Post-filter sSNV Lists
Curated from sequencing data from BM Granulocytes from aged Adh5c/- Fancd2-/- Vav1-iCre animals
This is the data underlying plots from aged Adh5c/- Fancd2-/- Vav1-iCre animals shown in Figs. 5f and Fig. S3c

## Sheet: KJP_39_finalfilteredSNVs
Unnamed: 0	X	CHROM	POS	REF	ALT	MBQ_ref	MBQ_alt	MMQ_ref	MMQ_alt	KJP_39.DP	KJP_39.AF	tumor_ref	tumor_alt	KJP_41.DP	KJP_41.AF	KJP_41.AD	VAF	inSNPdb	file_tag	mutation_type	mutation_effect	start	line	coding_type	amino_acid
147	808	chr14	99451401	T	C	37	37	60	60	94	0.024	91	3	49	0.022	49,0	0.0319149	FALSE	KJP_39	intergenic	Klf5(dist=137992),Gm41230(dist=70436)	99451401
175	929	chr16	42922069	G	A	37	37	60	60	91	0.044	88	3	38	0.026	38,0	0.032967	FALSE	KJP_39	intronic	Zbtb20	42922069
412	2107	chr9	47129540	G	A	37	37	60	60	89	0.045	86	3	52	0.019	52,0	0.0337079	FALSE	KJP_39	intergenic	Gm4791(dist=125680),Cadm1(dist=400630)	47129540
288	1387	chr4	38175751	A	G	37	37	60	60	86	0.046	83	3	28	0.033	28,0	0.0348837	FALSE	KJP_39	intergenic	Gm12374(dist=843236),Gm12381(dist=395916)	38175751
426	2178	chrX	10868840	T	C	37	37	60	60	85	0.047	82	3	36	0.026	36,0	0.0352941	FALSE	KJP_39	intergenic	Mid1ip1(dist=149138),H2al1a(dist=430417)	10868840
225	1169	chr19	57488803	T	C	37	37	60	60	82	0.051	79	3	38	0.026	38,0	0.0365854	FALSE	KJP_39	UTR3	Trub1(NM_028115:c.*535T>C,NM_029839:c.*3408T>C)	57488803
354	1768	chr6	135853184	A	T	37	37	60	60	81	0.049	78	3	45	0.021	45,0	0.037037	FALSE	KJP_39	intronic	Grin2b	135853184
432	2190	chrX	32700699	G	A	37	29	48	46	107	0.039	103	4	56	0.017	56,0	0.0373832	FALSE	KJP_39	intergenic	Gm21637(dist=49251),Btbd35f21(dist=25438)	32700699
205	1074	chr18	12572304	T	C	37	37	60	60	79	0.026	76	3	27	0.036	27,0	0.0379747	FALSE	KJP_39	intronic	Lama3	12572304
351	1726	chr6	114945562	C	T	37	37	60	60	78	0.051	75	3	31	0.031	31,0	0.0384615	FALSE	KJP_39	intronic	Vgll4	114945562
403	2077	chr9	3180492	T	C	37	37	60	60	78	0.051	75	3	26	0.037	26,0	0.0384615	FALSE	KJP_39	intergenic	Mir101c(dist=141749),4930433N12Rik(dist=9777)	3180492
28	114	chr1	141950370	A	G	37	37	60	60	75	0.04	72	3	49	0.02	49,0	0.04	FALSE	KJP_39	intergenic	4930590L20Rik(dist=1293968),Gm35244(dist=1367485)	141950370
167	901	chr15	92328795	G	A	37	37	60	60	75	0.055	72	3	41	0.023	41,0	0.04	FALSE	KJP_39	intronic	Cntn1	92328795
279	1352	chr3	140450531	T	C	37	37	60	60	75	0.052	72	3	33	0.03	33,0	0.04	FALSE	KJP_39	intergenic	Mir7j(dist=422161),Gm32754(dist=454085)	140450531
316	1572	chr5	62143582	G	A	37	37	60	60	75	0.052	72	3	46	0.022	46,0	0.04	FALSE	KJP_39	intergenic	G6pd2(dist=333105),Arap2(dist=458864)	62143582
17	79	chr1	93337268	A	G	37	37	60	60	74	0.053	71	3	32	0.03	32,0	0.0405405	FALSE	KJP_39	intronic	Pask	93337268
212	1112	chr18	78302247	A	G	37	37	60	60	74	0.054	71	3	25	0.038	25,0	0.0405405	FALSE	KJP_39	intronic	Slc14a2	78302247
223	1153	chr19	44023770	C	T	37	37	60	60	74	0.054	71	3	50	0.02	50,0	0.0405405	FALSE	KJP_39	intronic	Cyp2c23	44023770
228	1176	chr2	22616427	A	G	37	20	60	60	74	0.041	71	3	34	0.028	34,0	0.0405405	FALSE	KJP_39	intergenic	Myo3a(dist=193057),Gad2(dist=5900)	22616427
3	8	chr1	15308024	C	T	37	37	60	60	72	0.055	69	3	30	0.031	30,0	0.0416667	FALSE	KJP_39	intronic	Kcnb2	15308024
285	1383	chr4	33803571	T	C	37	20	60	60	72	0.041	69	3	33	0.029	33,0	0.0416667	FALSE	KJP_39	intergenic	Rngtt(dist=300957),Cnr1(dist=120693)	33803571
336	1671	chr6	36468807	A	G	37	37	60	60	72	0.056	69	3	25	0.036	25,0	0.0416667	FALSE	KJP_39	intronic	Chrm2	36468807
348	1722	chr6	107580101	C	A	37	37	60	60	72	0.056	69	3	37	0.026	37,0	0.0416667	FALSE	KJP_39	intergenic	Lrrn1(dist=9873),Setmar(dist=484944)	107580101
59	234	chr11	16381511	T	C	37	37	60	60	71	0.055	68	3	25	0.037	25,0	0.0422535	FALSE	KJP_39	intergenic	Vstm2a(dist=96960),Sec61g(dist=120127)	16381511
123	621	chr13	96937067	C	T	37	37	60	60	71	0.056	68	3	38	0.025	38,0	0.0422535	FALSE	KJP_39	intronic	Gcnt4	96937067
218	1128	chr19	7588694	A	G	37	37	60	60	71	0.057	68	3	32	0.029	32,0	0.0422535	FALSE	KJP_39	downstream	Plaat3(dist=149)	7588694
382	1937	chr7	122546312	G	A	37	20	60	60	71	0.028	68	3	43	0.022	43,0	0.0422535	FALSE	KJP_39	intronic	Prkcb	122546312
420	2143	chr9	84545676	G	C	37	37	60	60	71	0.029	68	3	27	0.033	27,0	0.0422535	FALSE	KJP_39	intergenic	Bckdhb(dist=421436),4930554C24Rik(dist=228722)	84545676
322	1612	chr5	118522426	C	T	37	37	60	60	70	0.055	67	3	28	0.033	28,0	0.0428571	FALSE	KJP_39	intergenic	Spring1(dist=259312),Med13l(dist=38293)	118522426
45	180	chr10	34903373	G	A	37	37	60	60	69	0.057	66	3	51	0.019	51,0	0.0434783	FALSE	KJP_39	intergenic	Frk(dist=292143),Hs3st5(dist=1603434)	34903373
92	461	chr12	51441423	G	A	37	37	60	60	69	0.043	66	3	35	0.028	35,0	0.0434783	FALSE	KJP_39	intronic	Scfd1	51441423
98	471	chr12	65217534	T	C	37	37	60	60	69	0.057	66	3	37	0.025	37,0	0.0434783	FALSE	KJP_39	intergenic	Mis18bp1(dist=44954),Wdr20rt(dist=7983)	65217534
154	850	chr15	32580856	G	A	37	37	60	60	69	0.058	66	3	42	0.022	42,0	0.0434783	FALSE	KJP_39	intronic	Sema5a	32580856
13	54	chr1	69203885	C	T	37	37	60	60	68	0.044	65	3	20	0.045	20,0	0.0441176	FALSE	KJP_39	intergenic	Erbb4(dist=95826),Ikzf2(dist=327325)	69203885
76	302	chr11	89971717	T	C	37	37	60	60	68	0.059	65	3	35	0.027	35,0	0.0441176	FALSE	KJP_39	intergenic	Ankfn1(dist=274781),Pctp(dist=10827)	89971717
174	927	chr16	35398811	G	A	37	37	60	60	68	0.06	65	3	37	0.026	37,0	0.0441176	FALSE	KJP_39	intronic	Pdia5	35398811
200	1063	chr18	5599326	T	C	37	20	60	60	68	0.044	65	3	25	0.036	25,0	0.0441176	FALSE	KJP_39	intronic	Zeb1	5599326
71	287	chr11	72588254	G	T	37	37	60	60	67	0.06	64	3	35	0.027	35,0	0.0447761	FALSE	KJP_39	intergenic	Spns3(dist=38008),Ube2g1(dist=19007)	72588254
109	570	chr13	6569177	A	G	37	20	60	60	67	0.045	64	3	29	0.032	29,0	0.0447761	FALSE	KJP_39	intronic	Pitrm1	6569177
186	998	chr17	31602308	C	T	37	37	60	60	67	0.061	64	3	31	0.03	31,0	0.0447761	FALSE	KJP_39	intronic	Pknox1	31602308
227	1175	chr2	15081175	C	T	37	20	60	60	67	0.047	64	3	33	0.029	33,0	0.0447761	FALSE	KJP_39	UTR3	Arl5b(NM_029466:c.*4871C>T)	15081175
301	1427	chr4	95327130	A	G	37	37	60	60	67	0.062	64	3	31	0.03	31,0	0.0447761	FALSE	KJP_39	intergenic	Gm12708(dist=117399),Fggy(dist=230377)	95327130
313	1535	chr5	13422792	A	G	37	20	60	60	67	0.033	64	3	25	0.034	25,0	0.0447761	FALSE	KJP_39	intronic	Sema3a	13422792
334	1664	chr6	31860426	G	A	37	20	60	60	67	0.046	64	3	34	0.027	34,0	0.0447761	FALSE	KJP_39	intergenic	Gm13848(dist=194295),1700012A03Rik(dist=189862)	31860426
374	1908	chr7	92481675	A	G	37	37	60	60	67	0.06	64	3	28	0.032	28,0	0.0447761	FALSE	KJP_39	intergenic	Dlg2(dist=32429),Ccdc90b(dist=79474)	92481675
386	1957	chr8	8559452	C	T	37	37	60	60	67	0.06	64	3	19	0.042	19,0	0.0447761	FALSE	KJP_39	intergenic	Gm17215(dist=1130932),Efnb2(dist=57984)	8559452
387	1962	chr8	14173127	A	G	37	37	60	60	67	0.058	64	3	36	0.027	36,0	0.0447761	FALSE	KJP_39	intronic	Dlgap2	14173127
51	207	chr10	94131070	C	T	37	37	60	60	66	0.06	63	3	25	0.038	25,0	0.0454545	FALSE	KJP_39	intronic	Fgd6	94131070
409	2090	chr9	23478943	A	G	37	37	60	60	66	0.061	63	3	34	0.027	34,0	0.0454545	FALSE	KJP_39	intronic	Bmper	23478943
77	303	chr11	93020791	A	G	37	37	60	60	65	0.061	62	3	29	0.032	29,0	0.0461538	FALSE	KJP_39	intergenic	Kif2b(dist=1443236),Car10(dist=77575)	93020791
136	747	chr14	35305426	G	A	37	37	60	60	65	0.062	62	3	38	0.025	38,0	0.0461538	FALSE	KJP_39	intronic	Grid1	35305426
148	812	chr14	105225159	G	A	37	37	60	60	65	0.061	62	3	18	0.048	18,0	0.0461538	FALSE	KJP_39	intergenic	Rbm26(dist=47845),Ndfip2(dist=33464)	105225159
243	1215	chr2	105771788	T	C	37	37	60	60	65	0.061	62	3	26	0.034	26,0	0.0461538	FALSE	KJP_39	intronic	Elp4	105771788
266	1292	chr3	51663509	C	T	37	37	60	60	65	0.06	62	3	24	0.037	24,0	0.0461538	FALSE	KJP_39	intronic	Mgst2	51663509
326	1631	chr5	138864717	G	A	37	37	60	60	65	0.061	62	3	30	0.031	30,0	0.0461538	FALSE	KJP_39	intergenic	Gm5294(dist=43098),Pdgfa(dist=111297)	138864717
329	1641	chr5	149947593	T	C	37	37	60	60	65	0.064	62	3	47	0.021	47,0	0.0461538	FALSE	KJP_39	intergenic	4930500F04Rik(dist=83313),Rxfp2(dist=71082)	149947593
357	1771	chr6	137411232	G	A	37	37	60	60	65	0.062	62	3	31	0.031	31,0	0.0461538	FALSE	KJP_39	intronic	Ptpro	137411232
369	1881	chr7	50329116	C	T	37	37	60	60	65	0.06	62	3	30	0.032	30,0	0.0461538	FALSE	KJP_39	intronic	Nell1	50329116
379	1925	chr7	107281211	T	A	37	37	60	60	65	0.045	62	3	25	0.035	25,0	0.0461538	FALSE	KJP_39	intergenic	Rbmxl2(dist=70295),Syt9(dist=89579)	107281211
65	252	chr11	44552155	C	T	37	37	60	60	64	0.062	61	3	20	0.044	20,0	0.046875	FALSE	KJP_39	UTR3	Rnf145(NM_001166553:c.*332C>T)	44552155
72	291	chr11	75968264	T	C	37	37	60	60	64	0.064	61	3	35	0.028	35,0	0.046875	FALSE	KJP_39	intergenic	Rph3al(dist=42373),1700016K19Rik(dist=31648)	75968264
110	579	chr13	18379184	C	T	37	37	60	60	64	0.063	61	3	40	0.024	40,0	0.046875	FALSE	KJP_39	intronic	Pou6f2	18379184
153	845	chr15	31170102	C	T	37	37	60	60	64	0.032	61	3	33	0.029	33,0	0.046875	FALSE	KJP_39	intergenic	4930430F21Rik(dist=126771),Dap(dist=54283)	31170102
163	885	chr15	71121000	A	C	37	37	60	60	64	0.062	61	3	28	0.034	28,0	0.046875	FALSE	KJP_39	intergenic	Gm19782(dist=1042796),Fam135b(dist=324678)	71121000
195	1035	chr17	65931756	G	A	37	37	60	60	64	0.061	61	3	26	0.036	26,0	0.046875	FALSE	KJP_39	intronic	Twsg1	65931756
241	1210	chr2	96822446	C	T	37	37	60	60	64	0.063	61	3	34	0.028	34,0	0.046875	FALSE	KJP_39	intronic	Lrrc4c	96822446
1	1	chr1	5162143	A	G	37	37	60	60	63	0.062	60	3	26	0.036	26,0	0.047619	FALSE	KJP_39	exonic	Atp6v1h	5162143	line4098	nonsynonymous SNV	Atp6v1h:NM_133826:exon14:c.A1430G:p.Q477R,Atp6v1h:NM_001310442:exon13:c.A1376G:p.Q459R,
44	176	chr10	26981182	T	A	37	37	60	60	63	0.062	60	3	47	0.02	47,0	0.047619	FALSE	KJP_39	downstream	Lama2(dist=103)	26981182
131	736	chr14	21562750	G	A	37	37	60	60	63	0.062	60	3	23	0.039	23,0	0.047619	FALSE	KJP_39	intronic	Kat6b	21562750
177	941	chr16	69969798	G	A	37	37	60	60	63	0.066	60	3	31	0.031	31,0	0.047619	FALSE	KJP_39	intergenic	Speer2(dist=106054),Gm36766(dist=255219)	69969798
206	1076	chr18	13498796	G	A	37	37	60	60	63	0.064	60	3	26	0.037	26,0	0.047619	FALSE	KJP_39	intergenic	Hrh4(dist=475914),Gm36747(dist=9595)	13498796
328	1640	chr5	149213038	C	T	37	20	60	60	63	0.048	60	3	24	0.037	24,0	0.047619	FALSE	KJP_39	intronic	Uspl1	149213038
333	1659	chr6	26420572	T	A	37	37	60	60	63	0.063	60	3	27	0.034	27,0	0.047619	FALSE	KJP_39	intergenic	Gm20756(dist=443345),Grm8(dist=854549)	26420572
343	1707	chr6	93849795	G	A	37	37	60	60	63	0.032	60	3	37	0.025	37,0	0.047619	FALSE	KJP_39	intronic	Magi1	93849795
33	122	chr1	150722614	C	T	37	37	60	60	62	0.063	59	3	34	0.028	34,0	0.0483871	FALSE	KJP_39	exonic	Hmcn1	150722614	line4125	nonsynonymous SNV	Hmcn1:NM_001024720:exon32:c.G4936A:p.A1646T,
73	293	chr11	76318168	C	T	37	37	60	60	62	0.064	59	3	26	0.036	26,0	0.0483871	FALSE	KJP_39	intronic	Nxn	76318168
270	1303	chr3	79412258	T	C	37	37	60	60	62	0.064	59	3	37	0.026	37,0	0.0483871	FALSE	KJP_39	intronic	Gm17359	79412258
275	1334	chr3	118730498	T	C	37	37	60	60	62	0.066	59	3	33	0.028	33,0	0.0483871	FALSE	KJP_39	intronic	Dpyd	118730498
276	1338	chr3	120182092	A	G	37	37	60	60	62	0.068	59	3	31	0.03	31,0	0.0483871	FALSE	KJP_39	intergenic	Ptbp2(dist=398704),6530403H02Rik(dist=272242)	120182092
280	1354	chr3	145580453	C	T	37	37	60	60	62	0.063	59	3	29	0.033	29,0	0.0483871	FALSE	KJP_39	intronic	Znhit6	145580453
282	1370	chr4	4197637	C	T	37	37	60	60	62	0.063	59	3	26	0.036	26,0	0.0483871	FALSE	KJP_39	intergenic	Penk(dist=58822),Gm11780(dist=330137)	4197637
299	1420	chr4	78191782	C	T	37	37	60	60	62	0.065	59	3	44	0.022	44,0	0.0483871	FALSE	KJP_39	intronic	Ptprd	78191782
311	1529	chr5	5353227	C	A	37	37	60	60	62	0.049	59	3	36	0.026	36,0	0.0483871	FALSE	KJP_39	intronic	Cdk14	5353227
47	190	chr10	64307549	A	G	37	37	60	60	61	0.066	58	3	32	0.029	32,0	0.0491803	FALSE	KJP_39	intronic	Ctnna3	64307549
49	199	chr10	93037440	T	C	37	20	60	60	61	0.033	58	3	36	0.026	36,0	0.0491803	FALSE	KJP_39	intronic	Cfap54	93037440
142	793	chr14	67764669	C	T	37	37	60	60	61	0.067	58	3	32	0.029	32,0	0.0491803	FALSE	KJP_39	exonic	Dock5	67764669	line4209	synonymous SNV	Dock5:NM_177780:exon47:c.G4851A:p.P1617P,
191	1024	chr17	49537359	C	T	37	37	60	60	61	0.065	58	3	27	0.033	27,0	0.0491803	FALSE	KJP_39	intronic	Daam2	49537359
222	1152	chr19	41664787	G	A	37	37	60	60	61	0.065	58	3	16	0.059	16,0	0.0491803	FALSE	KJP_39	intronic	Slit1	41664787
281	1364	chr3	156876831	C	A	37	37	60	60	61	0.065	58	3	37	0.025	37,0	0.0491803	FALSE	KJP_39	intronic	Negr1	156876831
361	1786	chr7	4874179	C	T	37	37	60	60	61	0.05	58	3	35	0.026	35,0	0.0491803	FALSE	KJP_39	intergenic	Isoc2b(dist=8000),Isoc2a(dist=2874)	4874179
5	13	chr1	21801229	G	A	37	37	60	60	60	0.067	57	3	34	0.03	34,0	0.05	FALSE	KJP_39	intronic	Kcnq5	21801229
40	152	chr1	183144986	C	T	37	37	60	60	60	0.066	57	3	34	0.029	34,0	0.05	FALSE	KJP_39	intronic	Disp1	183144986
42	160	chr1	191998214	T	C	37	37	60	60	60	0.049	57	3	28	0.033	28,0	0.05	FALSE	KJP_39	intronic	Traf5	191998214
96	468	chr12	59615141	G	A	37	37	60	60	60	0.065	57	3	33	0.029	33,0	0.05	FALSE	KJP_39	intergenic	Fbxo33(dist=395658),Gm20063(dist=1884519)	59615141
202	1067	chr18	7814457	C	T	37	37	60	60	60	0.066	57	3	30	0.032	30,0	0.05	FALSE	KJP_39	intergenic	Mpp7(dist=187594),Wac(dist=54375)	7814457
324	1614	chr5	121239930	G	A	37	37	60	60	60	0.065	57	3	21	0.043	21,0	0.05	FALSE	KJP_39	intronic	Hectd4	121239930
402	2067	chr8	113036027	G	A	37	23	60	60	79	0.051	75	4	35	0.027	35,0	0.0506329	FALSE	KJP_39	intergenic	Cntnap4(dist=153320),Gm10280(dist=31235)	113036027
18	82	chr1	99826825	G	A	37	37	60	60	59	0.07	56	3	43	0.023	43,0	0.0508475	FALSE	KJP_39	intronic	Cntnap5b	99826825
24	95	chr1	115645201	G	A	37	37	60	60	59	0.068	56	3	18	0.052	18,0	0.0508475	FALSE	KJP_39	intergenic	NONE(dist=NONE),Cntnap5a(dist=39536)	115645201
130	735	chr14	21510974	G	A	37	37	60	60	59	0.065	56	3	25	0.037	25,0	0.0508475	FALSE	KJP_39	intronic	Kat6b	21510974
132	740	chr14	27669876	A	G	37	37	60	60	59	0.066	56	3	35	0.028	35,0	0.0508475	FALSE	KJP_39	intronic	Erc2	27669876
418	2134	chr9	74419859	T	C	37	37	60	60	59	0.068	56	3	47	0.02	47,0	0.0508475	FALSE	KJP_39	intergenic	Wdr72(dist=136656),Gm16551(dist=428578)	74419859
156	858	chr15	36923670	A	G	37	25	60	60	58	0.036	55	3	45	0.021	45,0	0.0517241	FALSE	KJP_39	intergenic	Ywhaz(dist=126741),Zfp706(dist=73357)	36923670
170	917	chr16	13014423	C	T	37	20	60	60	58	0.05	55	3	34	0.028	34,0	0.0517241	FALSE	KJP_39	intergenic	1700003L19Rik(dist=165770),Ercc4(dist=95313)	13014423
207	1084	chr18	24913128	C	T	37	37	60	60	58	0.071	55	3	25	0.037	25,0	0.0517241	FALSE	KJP_39	intronic	Fhod3	24913128
235	1197	chr2	65150324	C	T	37	37	60	60	58	0.068	55	3	32	0.03	32,0	0.0517241	FALSE	KJP_39	intronic	Cobll1	65150324
353	1734	chr6	126230393	T	C	37	20	60	60	58	0.052	55	3	27	0.033	27,0	0.0517241	FALSE	KJP_39	intergenic	Ntf3(dist=63649),Gm10415(dist=56256)	126230393
358	1773	chr6	139142829	A	G	37	37	60	60	58	0.067	55	3	32	0.03	32,0	0.0517241	FALSE	KJP_39	intergenic	Igbp1b(dist=484375),4922502N22Rik(dist=172768)	139142829
427	2181	chrX	16925057	C	T	37	37	60	60	58	0.067	55	3	33	0.029	33,0	0.0517241	FALSE	KJP_39	intergenic	Ndp(dist=13283),Efhc2(dist=206992)	16925057
446	2248	chrX	159640529	C	G	37	37	60	60	58	0.07	55	3	30	0.03	30,0	0.0517241	FALSE	KJP_39	intronic	Sh3kbp1	159640529
87	452	chr12	29330112	G	A	37	37	60	60	57	0.035	54	3	31	0.03	31,0	0.0526316	FALSE	KJP_39	intergenic	Gm31333(dist=130344),Myt1l(dist=198272)	29330112
152	841	chr15	25636984	G	A	37	37	60	60	57	0.071	54	3	23	0.038	23,0	0.0526316	FALSE	KJP_39	intronic	Myo10	25636984
160	880	chr15	65851597	G	A	37	20	60	60	57	0.051	54	3	28	0.033	28,0	0.0526316	FALSE	KJP_39	intronic	Efr3a	65851597
162	883	chr15	68247216	C	T	37	37	60	60	57	0.069	54	3	23	0.04	23,0	0.0526316	FALSE	KJP_39	intronic	Zfat	68247216
268	1297	chr3	68960407	A	G	37	37	60	60	57	0.069	54	3	31	0.03	31,0	0.0526316	FALSE	KJP_39	intronic	Ift80	68960407
305	1456	chr4	124123311	A	G	37	37	60	60	57	0.037	54	3	31	0.03	31,0	0.0526316	FALSE	KJP_39	intergenic	Rragc(dist=186314),1700021L23Rik(dist=179524)	124123311
370	1894	chr7	73097016	C	T	37	37	60	60	57	0.073	54	3	24	0.038	24,0	0.0526316	FALSE	KJP_39	downstream	Gm6567(dist=736)	73097016
203	1069	chr18	8968403	C	T	37	37	60	60	75	0.065	71	4	22	0.041	22,0	0.0533333	FALSE	KJP_39	intergenic	Wac(dist=1039375),Fzd8(dist=244453)	8968403
410	2102	chr9	43003676	C	T	37	29	60	60	75	0.054	71	4	34	0.029	34,0	0.0533333	FALSE	KJP_39	intronic	Arhgef12	43003676
57	220	chr10	120381872	C	T	37	37	60	60	56	0.07	53	3	29	0.032	29,0	0.0535714	FALSE	KJP_39	intronic	Hmga2	120381872
121	616	chr13	91079177	G	A	37	37	60	60	56	0.07	53	3	31	0.03	31,0	0.0535714	FALSE	KJP_39	intronic	Atg10	91079177
140	788	chr14	55923585	T	C	37	37	60	60	56	0.065	53	3	24	0.039	24,0	0.0535714	FALSE	KJP_39	intergenic	Sdr39u1(dist=23353),Cma1(dist=17866)	55923585
187	1002	chr17	36025877	A	G	37	37	60	60	56	0.071	53	3	35	0.027	35,0	0.0535714	FALSE	KJP_39	ncRNA_intronic	A930015D03Rik	36025877
197	1039	chr17	70500370	C	T	37	37	60	60	56	0.073	53	3	39	0.024	39,0	0.0535714	FALSE	KJP_39	intronic	Dlgap1	70500370
344	1708	chr6	95742703	T	C	37	20	60	60	56	0.054	53	3	36	0.027	36,0	0.0535714	FALSE	KJP_39	intergenic	Suclg2(dist=23857),Tafa1(dist=370451)	95742703
39	147	chr1	179520817	C	T	37	37	60	60	55	0.074	52	3	22	0.042	22,0	0.0545455	FALSE	KJP_39	intergenic	Smyd3(dist=2776),Tfb2m(dist=7237)	179520817
101	481	chr12	87483363	G	A	37	20	60	60	55	0.055	52	3	24	0.039	24,0	0.0545455	FALSE	KJP_39	intergenic	Snw1(dist=11064),Gm8300(dist=30953)	87483363
239	1206	chr2	93795758	G	A	37	37	60	60	55	0.074	52	3	31	0.03	31,0	0.0545455	FALSE	KJP_39	exonic	Ext2	93795758	line4293	nonsynonymous SNV	Ext2:NM_010163:exon6:c.C956T:p.T319M,Ext2:NM_001355076:exon6:c.C956T:p.T319M,Ext2:NM_001355075:exon7:c.C1001T:p.T334M,
421	2149	chr9	90197297	C	T	37	37	60	60	55	0.071	52	3	39	0.027	39,0	0.0545455	FALSE	KJP_39	intronic	Adamts7	90197297
15	62	chr1	78941694	A	G	37	37	60	60	54	0.074	51	3	34	0.028	34,0	0.0555556	FALSE	KJP_39	ncRNA_intronic	Gm29536	78941694
43	163	chr10	8859058	T	C	37	29	60	60	72	0.057	68	4	28	0.033	28,0	0.0555556	FALSE	KJP_39	intronic	Sash1	8859058
64	248	chr11	41818696	A	G	37	20	60	60	72	0.058	68	4	37	0.026	37,0	0.0555556	FALSE	KJP_39	intergenic	Ccng1(dist=1063410),Gabrg2(dist=91494)	41818696
224	1164	chr19	52537173	G	A	37	37	60	60	72	0.07	68	4	32	0.03	32,0	0.0555556	FALSE	KJP_39	intergenic	Ins1(dist=272164),AA387883(dist=386008)	52537173
251	1252	chr2	160211468	A	G	37	37	60	60	72	0.042	68	4	38	0.024	38,0	0.0555556	FALSE	KJP_39	intergenic	9130015L21Rik(dist=170848),Gm826(dist=99933)	160211468
300	1424	chr4	88102418	T	C	37	29	60	60	72	0.057	68	4	40	0.024	40,0	0.0555556	FALSE	KJP_39	intronic	Focad	88102418
308	1483	chr4	143792761	G	A	37	37	60	58	54	0.073	51	3	22	0.043	22,0	0.0555556	FALSE	KJP_39	exonic	Pramel25	143792761	line4356	nonsynonymous SNV	Pramel25:NM_001007077:exon2:c.G91A:p.A31T,Pramel25:NM_001347246:exon2:c.G91A:p.A31T,
168	907	chr15	102706004	A	G	37	23	60	60	71	0.055	67	4	26	0.035	26,0	0.056338	FALSE	KJP_39	downstream	Calcoco1(dist=773)	102706004
337	1681	chr6	55507649	T	C	37	29	60	60	71	0.057	67	4	31	0.029	31,0	0.056338	FALSE	KJP_39	intergenic	Adcyap1r1(dist=6194),Neurod6(dist=170170)	55507649
4	9	chr1	15990914	C	T	37	37	60	60	53	0.074	50	3	33	0.029	33,0	0.0566038	FALSE	KJP_39	intergenic	Sbspon(dist=98192),4930444P10Rik(dist=75065)	15990914
29	118	chr1	146596444	A	G	37	20	60	60	53	0.058	50	3	29	0.034	29,0	0.0566038	FALSE	KJP_39	intronic	Brinp3	146596444
66	255	chr11	50258852	G	A	37	37	60	60	53	0.074	50	3	25	0.037	25,0	0.0566038	FALSE	KJP_39	intronic	Maml1	50258852
78	306	chr11	94298090	A	G	37	37	60	60	53	0.074	50	3	40	0.025	40,0	0.0566038	FALSE	KJP_39	intronic	Luc7l3	94298090
189	1022	chr17	47784152	C	T	37	20	60	60	53	0.058	50	3	31	0.032	31,0	0.0566038	FALSE	KJP_39	intronic	Tfeb	47784152
332	1658	chr6	26056552	C	T	37	37	60	60	53	0.072	50	3	28	0.033	28,0	0.0566038	FALSE	KJP_39	intergenic	Gm20756(dist=79325),Grm8(dist=1218569)	26056552
34	125	chr1	156310985	A	G	37	37	60	60	52	0.042	49	3	29	0.031	29,0	0.0576923	FALSE	KJP_39	exonic	Nphs2	156310985	line4126	synonymous SNV	Nphs2:NM_130456:exon1:c.A198G:p.V66V,
201	1064	chr18	5714191	G	A	37	37	60	60	52	0.078	49	3	34	0.027	34,0	0.0576923	FALSE	KJP_39	intronic	Zeb1	5714191
210	1103	chr18	67405511	C	T	37	37	60	60	52	0.074	49	3	28	0.033	28,0	0.0576923	FALSE	KJP_39	exonic	Afg3l2	67405511	line4266	nonsynonymous SNV	Afg3l2:NM_027130:exon17:c.G2176A:p.A726T,
238	1202	chr2	83388633	C	T	37	37	60	60	52	0.078	49	3	34	0.029	34,0	0.0576923	FALSE	KJP_39	intergenic	Fsip2(dist=379696),Zc3h15(dist=255945)	83388633
371	1899	chr7	78887614	C	T	37	37	60	60	52	0.077	49	3	28	0.032	28,0	0.0576923	FALSE	KJP_39	upstream	Mir7-2(dist=663)	78887614
404	2081	chr9	9945939	T	C	37	37	60	60	52	0.076	49	3	39	0.025	39,0	0.0576923	FALSE	KJP_39	intronic	Cntn5	9945939
411	2106	chr9	46244735	C	A	37	37	60	60	52	0.074	49	3	24	0.037	24,0	0.0576923	FALSE	KJP_39	intergenic	Apoa4(dist=1277),Apoa5(dist=23873)	46244735
448	2251	chrX	163823169	G	A	37	29	60	60	69	0.059	65	4	26	0.036	26,0	0.057971	FALSE	KJP_39	intergenic	Rnf138rt1(dist=61837),Gm52456(dist=84941)	163823169
216	1125	chr19	5402429	G	A	37	37	60	60	51	0.077	48	3	25	0.036	25,0	0.0588235	FALSE	KJP_39	exonic	Tsga10ip	5402429	line4272	nonsynonymous SNV	Tsga10ip:NM_001373978:exon1:c.C32T:p.A11V,
219	1129	chr19	10192994	T	G	37	37	60	60	51	0.08	48	3	34	0.028	34,0	0.0588235	FALSE	KJP_39	intronic	Fads1	10192994
111	581	chr13	20027674	G	A	37	37	60	60	50	0.078	47	3	33	0.029	33,0	0.06	FALSE	KJP_39	intergenic	Gpr141(dist=203417),Elmo1(dist=62833)	20027674
257	1267	chr2	181115546	A	G	37	37	60	60	50	0.08	47	3	14	0.058	14,0	0.06	FALSE	KJP_39	intronic	Kcnq2	181115546
307	1465	chr4	133406072	G	A	37	37	60	60	50	0.083	47	3	23	0.042	23,0	0.06	FALSE	KJP_39	intronic	Slc9a1	133406072
342	1706	chr6	89343591	C	T	37	37	60	60	50	0.078	47	3	25	0.038	25,0	0.06	FALSE	KJP_39	intronic	Plxna1	89343591
350	1725	chr6	114061315	C	T	37	37	60	60	50	0.079	47	3	41	0.024	41,0	0.06	FALSE	KJP_39	intergenic	Gm15083(dist=9048),Slc6a11(dist=69926)	114061315
159	879	chr15	62208934	G	A	37	37	60	60	49	0.08	46	3	29	0.034	29,0	0.0612245	FALSE	KJP_39	ncRNA_intronic	Pvt1	62208934
164	890	chr15	77914907	G	A	37	37	60	60	48	0.085	45	3	35	0.027	35,0	0.0625	FALSE	KJP_39	downstream	Txn2(dist=144)	77914907
287	1385	chr4	36179694	C	A	37	37	60	60	64	0.079	60	4	27	0.035	27,0	0.0625	FALSE	KJP_39	intronic	Lingo2	36179694
213	1116	chr18	81808291	A	T	37	37	60	60	63	0.063	59	4	40	0.024	40,0	0.0634921	FALSE	KJP_39	intergenic	Gm27239(dist=819720),Mir5127(dist=183719)	81808291
226	1173	chr2	9199873	C	G	37	29	60	60	63	0.064	59	4	32	0.03	32,0	0.0634921	FALSE	KJP_39	intergenic	1700061F12Rik(dist=2389),Gm13219(dist=152387)	9199873
391	2010	chr8	46860113	A	G	37	29	60	60	63	0.062	59	4	29	0.032	29,0	0.0634921	FALSE	KJP_39	intergenic	Irf2(dist=12655),Enpp6(dist=126774)	46860113
166	900	chr15	88400770	G	A	37	37	60	60	47	0.083	44	3	29	0.032	29,0	0.0638298	FALSE	KJP_39	intergenic	B230214G05Rik(dist=28119),Zdhhc25(dist=199532)	88400770
229	1178	chr2	27239443	C	T	37	37	60	60	47	0.081	44	3	18	0.05	18,0	0.0638298	FALSE	KJP_39	exonic	Sardh	27239443	line4284	nonsynonymous SNV	Sardh:NM_138665:exon6:c.G842A:p.R281H,
327	1638	chr5	148212412	T	C	37	37	60	60	46	0.085	43	3	24	0.04	24,0	0.0652174	FALSE	KJP_39	intronic	Mtus2	148212412
365	1840	chr7	19043576	G	A	37	37	60	60	46	0.043	43	3	23	0.039	23,0	0.0652174	FALSE	KJP_39	splicing	Sympk(NM_001360713:exon13:c.1749+1G>A,NM_026605:exon13:c.1749+1G>A)	19043576
413	2111	chr9	52078165	G	A	37	37	60	60	46	0.087	43	3	29	0.032	29,0	0.0652174	FALSE	KJP_39	intronic	Rdx	52078165
244	1216	chr2	114600578	T	C	37	23	60	60	61	0.066	57	4	35	0.027	35,0	0.0655738	FALSE	KJP_39	intronic	Dph6	114600578
277	1339	chr3	120511843	C	T	37	20	60	60	61	0.05	57	4	34	0.028	34,0	0.0655738	FALSE	KJP_39	ncRNA_intronic	6530403H02Rik	120511843
406	2083	chr9	12020534	T	A	37	37	60	60	61	0.082	57	4	35	0.027	35,0	0.0655738	FALSE	KJP_39	intergenic	Cntn5(dist=1115759),4930568E12Rik(dist=1070733)	12020534
58	227	chr10	129658727	A	G	37	37	60	60	45	0.089	42	3	30	0.03	30,0	0.0666667	FALSE	KJP_39	intergenic	Olfr799(dist=10662),Olfr800(dist=1081)	129658727
106	510	chr12	112119982	C	T	37	20	60	60	45	0.068	42	3	28	0.033	28,0	0.0666667	FALSE	KJP_39	exonic	Aspg	112119982	line4186	synonymous SNV	Aspg:NM_001081169:exon7:c.C669T:p.C223C,
289	1389	chr4	39087356	A	G	37	20	60	60	60	0.051	56	4	33	0.028	33,0	0.0666667	FALSE	KJP_39	intergenic	Gm12381(dist=231873),1700009N14Rik(dist=362937)	39087356
338	1695	chr6	75252004	T	A	37	37	60	60	75	0.086	70	5	29	0.031	29,0	0.0666667	FALSE	KJP_39	intergenic	Gm31747(dist=1643331),Ctnna2(dist=1629633)	75252004
67	258	chr11	52353921	C	T	37	20	60	60	59	0.054	55	4	19	0.048	19,0	0.0677966	FALSE	KJP_39	intergenic	Tcf7(dist=70907),Vdac1(dist=6930)	52353921
107	511	chr12	113267935	A	G	37	37	60	60	44	0.05	41	3	28	0.039	28,0	0.0681818	FALSE	KJP_39	intergenic	Tmem121(dist=78413),Adam6b(dist=221630)	113267935
185	990	chr17	26123102	G	A	37	37	60	60	44	0.088	41	3	19	0.043	19,0	0.0681818	FALSE	KJP_39	UTR3	Pgap6(NM_021793:c.*868G>A)	26123102
204	1072	chr18	12137747	A	G	37	37	60	60	44	0.05	41	3	21	0.04	21,0	0.0681818	FALSE	KJP_39	intronic	Riok3	12137747
394	2014	chr8	49156166	C	T	37	37	60	60	44	0.088	41	3	22	0.04	22,0	0.0681818	FALSE	KJP_39	intergenic	Tenm3(dist=481476),Gm2516(dist=1211946)	49156166
100	473	chr12	70896425	C	T	37	20	60	60	58	0.052	54	4	32	0.029	32,0	0.0689655	FALSE	KJP_39	intronic	Frmd6	70896425
150	831	chr15	4026178	A	G	37	20	60	60	58	0.052	54	4	25	0.038	25,0	0.0689655	FALSE	KJP_39	ncRNA_exonic	BC037032	4026178
196	1036	chr17	66732026	C	T	37	20	60	60	58	0.053	54	4	38	0.026	38,0	0.0689655	FALSE	KJP_39	intronic	Ptprm	66732026
139	783	chr14	54926966	T	G	37	25	60	60	43	0.094	40	3	25	0.037	25,0	0.0697674	FALSE	KJP_39	upstream	Efs(dist=178)	54926966
165	893	chr15	80228279	G	A	37	20	60	60	43	0.07	40	3	21	0.042	21,0	0.0697674	FALSE	KJP_39	intergenic	Mgat3(dist=12760),Mief1(dist=5801)	80228279
237	1200	chr2	74650492	T	G	37	37	60	60	43	0.071	40	3	28	0.032	28,0	0.0697674	FALSE	KJP_39	intergenic	4930445N08Rik(dist=66018),Evx2(dist=2499)	74650492
252	1255	chr2	163419097	G	A	37	37	60	60	43	0.091	40	3	22	0.042	22,0	0.0697674	FALSE	KJP_39	intronic	Oser1	163419097
53	214	chr10	108600203	C	T	37	20	60	60	57	0.056	53	4	30	0.031	30,0	0.0701754	FALSE	KJP_39	intronic	Syt1	108600203
141	790	chr14	65415454	G	A	37	23	60	60	57	0.07	53	4	24	0.038	24,0	0.0701754	FALSE	KJP_39	intronic	Pnoc	65415454
323	1613	chr5	119288745	C	T	37	29	60	60	57	0.07	53	4	22	0.04	22,0	0.0701754	FALSE	KJP_39	intergenic	Gm7538(dist=88727),Gm31314(dist=230050)	119288745
41	158	chr1	191356978	G	A	37	20	60	60	56	0.055	52	4	23	0.04	23,0	0.0714286	FALSE	KJP_39	exonic	Ppp2r5a	191356978	line4132	nonsynonymous SNV	Ppp2r5a:NM_144880:exon7:c.C782T:p.A261V,
95	466	chr12	55053766	T	A	37	20	60	60	56	0.054	52	4	24	0.039	24,0	0.0714286	FALSE	KJP_39	intronic	2700097O09Rik	55053766
231	1189	chr2	44255455	A	T	37	37	60	60	56	0.089	52	4	36	0.026	36,0	0.0714286	FALSE	KJP_39	intronic	Arhgap15	44255455
245	1220	chr2	119008380	G	A	37	20	60	60	56	0.054	52	4	24	0.037	24,0	0.0714286	FALSE	KJP_39	intergenic	Chst14(dist=79797),Ccdc32(dist=9399)	119008380
272	1306	chr3	89803167	T	C	37	37	60	60	42	0.095	39	3	28	0.033	28,0	0.0714286	FALSE	KJP_39	intergenic	Ube2q1(dist=19170),She(dist=28203)	89803167
273	1320	chr3	97256075	C	T	37	37	60	60	42	0.093	39	3	36	0.027	36,0	0.0714286	FALSE	KJP_39	intergenic	Bcl9(dist=28711),Olfr1402(dist=154142)	97256075
419	2141	chr9	82699754	G	A	37	37	60	60	42	0.092	39	3	23	0.04	23,0	0.0714286	FALSE	KJP_39	intergenic	Mei4(dist=493747),Irak1bp1(dist=130052)	82699754
397	2018	chr8	53585402	T	A	37	37	60	60	69	0.086	64	5	37	0.026	37,0	0.0724638	FALSE	KJP_39	intergenic	Aga(dist=61980),Neil3(dist=1465)	53585402
32	121	chr1	148437793	T	C	37	20	60	60	55	0.057	51	4	48	0.02	48,0	0.0727273	FALSE	KJP_39	intergenic	Brinp3(dist=1535321),Pla2g4a(dist=1391826)	148437793
352	1729	chr6	118075578	G	A	37	23	60	60	55	0.073	51	4	32	0.029	32,0	0.0727273	FALSE	KJP_39	intronic	Rasgef1a	118075578
377	1915	chr7	103912624	C	T	37	20	60	60	55	0.056	51	4	34	0.027	34,0	0.0727273	FALSE	KJP_39	intergenic	Olfr65(dist=5177),Olfr631(dist=2438)	103912624
408	2089	chr9	21987507	G	A	37	29	60	60	55	0.075	51	4	12	0.071	12,0	0.0727273	FALSE	KJP_39	exonic	Rgl3	21987507	line4441	nonsynonymous SNV	Rgl3:NM_023622:exon5:c.C635T:p.A212V,
250	1243	chr2	145825427	C	T	37	37	60	60	41	0.091	38	3	15	0.056	15,0	0.0731707	FALSE	KJP_39	intronic	Rin2	145825427
360	1778	chr6	146122344	C	T	37	37	60	60	41	0.093	38	3	25	0.038	25,0	0.0731707	FALSE	KJP_39	intronic	Itpr2	146122344
7	18	chr1	30499455	T	C	37	20	60	60	68	0.059	63	5	22	0.042	22,0	0.0735294	FALSE	KJP_39	intergenic	Gm31465(dist=360619),Phf3(dist=302887)	30499455
105	508	chr12	111713305	C	T	37	20	60	60	40	0.075	37	3	22	0.042	22,0	0.075	FALSE	KJP_39	exonic	Coa8	111713305	line4185	nonsynonymous SNV	Coa8:NM_001163388:exon1:c.C13T:p.R5W,Coa8:NM_026511:exon1:c.C13T:p.R5W,
90	459	chr12	48593383	C	A	37	37	60	60	66	0.088	61	5	29	0.033	29,0	0.0757576	FALSE	KJP_39	intergenic	Nova1(dist=1774616),Gm34304(dist=775347)	48593383
376	1911	chr7	94163963	C	A	37	37	60	60	66	0.088	61	5	20	0.045	20,0	0.0757576	FALSE	KJP_39	intergenic	Gm15501(dist=979787),NONE(dist=NONE)	94163963
151	836	chr15	17703846	C	T	37	37	60	60	65	0.091	60	5	31	0.03	31,0	0.0769231	FALSE	KJP_39	intergenic	Cdh9(dist=846708),4921515E04Rik(dist=374291)	17703846
74	298	chr11	86491731	T	C	37	20	60	60	51	0.06	47	4	46	0.021	46,0	0.0784314	FALSE	KJP_39	exonic	Rnft1	86491731	line4163	nonsynonymous SNV	Rnft1:NM_029788:exon6:c.T779C:p.V260A,
315	1548	chr5	24195307	G	A	37	37	60	52	62	0.097	57	5	30	0.03	30,0	0.0806452	FALSE	KJP_39	intergenic	Nupl2(dist=11297),Mir684-1(dist=62221)	24195307
35	126	chr1	156461460	C	T	37	29	60	60	49	0.083	45	4	27	0.035	27,0	0.0816327	FALSE	KJP_39	intronic	Soat1	156461460
75	300	chr11	88473808	C	T	37	23	60	60	49	0.08	45	4	37	0.026	37,0	0.0816327	FALSE	KJP_39	intronic	Msi2	88473808
248	1238	chr2	138806330	A	C	37	37	60	60	61	0.099	56	5	36	0.026	36,0	0.0819672	FALSE	KJP_39	intergenic	Btbd3(dist=518908),Mir1952(dist=13599)	138806330
12	47	chr1	61391876	G	A	37	20	60	60	47	0.066	43	4	31	0.03	31,0	0.0851064	FALSE	KJP_39	ncRNA_intronic	9530026F06Rik	61391876
330	1650	chr6	9982374	G	A	37	29	60	60	46	0.084	42	4	38	0.027	38,0	0.0869565	FALSE	KJP_39	intergenic	Nxph1(dist=733796),AA545190(dist=989094)	9982374
390	2009	chr8	42421440	A	T	37	37	60	60	67	0.104	61	6	36	0.026	36,0	0.0895522	FALSE	KJP_39	intergenic	2810404M03Rik(dist=375238),Triml1(dist=708367)	42421440
253	1256	chr2	163598651	T	G	37	37	60	60	63	0.106	57	6	21	0.042	21,0	0.0952381	FALSE	KJP_39	intergenic	Hnf4a(dist=25744),Ttpal(dist=3663)	163598651
431	2189	chrX	32324511	T	G	37	37	60	53	62	0.111	56	6	35	0.027	35,0	0.0967742	FALSE	KJP_39	intergenic	Btbd35f2(dist=44169),Btbd35f2(dist=235544)	32324511
68	264	chr11	57273947	A	G	37	37	60	60	60	0.113	54	6	27	0.034	27,0	0.1	FALSE	KJP_39	intronic	Gria1	57273947
373	1906	chr7	84293128	C	T	37	20	60	60	40	0.075	36	4	17	0.053	17,0	0.1	FALSE	KJP_39	intronic	Arnt2	84293128
126	636	chr13	114169338	A	G	37	29	60	60	29	0.12	26	3	10	0.074	10,0	0.103448	FALSE	KJP_39	intergenic	Arl15(dist=11877),Ndufs4(dist=118457)	114169338
157	859	chr15	38299660	G	A	37	20	60	60	29	0.1	26	3	17	0.053	17,0	0.103448	FALSE	KJP_39	intronic	Klf10	38299660
269	1302	chr3	77528055	A	T	37	37	60	60	58	0.117	52	6	45	0.021	45,0	0.103448	FALSE	KJP_39	intergenic	Fstl5(dist=818050),Rapgef2(dist=1534456)	77528055
124	628	chr13	103946761	G	T	37	37	60	60	59	0.137	52	7	29	0.032	29,0	0.118644	FALSE	KJP_39	intergenic	Erbin(dist=26175),Nln(dist=76678)	103946761
179	950	chr16	85779244	G	A	37	20	60	60	66	0.078	58	8	35	0.027	35,0	0.121212	FALSE	KJP_39	intergenic	Cyyr1(dist=228871),Adamts1(dist=14584)	85779244
430	2185	chrX	20821284	T	A	37	37	60	60	40	0.143	35	5	23	0.04	23,0	0.125	FALSE	KJP_39	intergenic	Usp11(dist=100745),Araf(dist=27259)	20821284
319	1583	chr5	76363931	G	A	37	25	60	60	55	0.128	48	7	27	0.034	27,0	0.127273	FALSE	KJP_39	upstream	Nmu(dist=154)	76363931
2	2	chr1	5306249	C	T	37	37	60	60	61	0.148	53	8	34	0.028	34,0	0.131148	FALSE	KJP_39	intergenic	Atp6v1h(dist=143700),Oprk1(dist=282244)	5306249
144	802	chr14	76733799	G	A	37	37	60	60	61	0.147	53	8	37	0.026	37,0	0.131148	FALSE	KJP_39	intergenic	1700108F19Rik(dist=46691),4930431P22Rik(dist=26332)	76733799
97	470	chr12	64819837	T	A	37	37	60	60	75	0.136	65	10	25	0.037	25,0	0.133333	FALSE	KJP_39	intergenic	Fscb(dist=344939),Gm527(dist=98074)	64819837
416	2123	chr9	62545327	T	G	37	37	60	60	30	0.152	26	4	8	0.094	8,0	0.133333	FALSE	KJP_39	intergenic	Coro2b(dist=8283),Itga11(dist=132528)	62545327
293	1395	chr4	46872209	C	T	37	37	60	60	59	0.152	51	8	40	0.023	40,0	0.135593	FALSE	KJP_39	intronic	Gabbr2	46872209
399	2022	chr8	58896029	T	G	37	37	60	60	71	0.145	61	10	33	0.029	33,0	0.140845	FALSE	KJP_39	intronic	Galntl6	58896029
437	2214	chrX	80844957	C	T	37	37	60	60	42	0.15	36	6	30	0.031	30,0	0.142857	FALSE	KJP_39	intergenic	Mageb16(dist=1173522),Tmem47(dist=225687)	80844957
271	1305	chr3	87810178	G	A	37	37	60	60	47	0.17	40	7	20	0.045	20,0	0.148936	FALSE	KJP_39	exonic	Insrr	87810178	line4322	synonymous SNV	Insrr:NM_011832:exon12:c.G2382A:p.A794A,
375	1910	chr7	93542833	T	C	37	37	60	60	53	0.173	45	8	32	0.03	32,0	0.150943	FALSE	KJP_39	intergenic	Gm15501(dist=358657),NONE(dist=NONE)	93542833
52	213	chr10	106067631	C	T	37	37	60	60	61	0.18	51	10	36	0.027	36,0	0.163934	FALSE	KJP_39	intergenic	Ccdc59(dist=220121),Ppfia2(dist=402679)	106067631
339	1699	chr6	79260735	A	C	37	37	60	60	61	0.167	51	10	28	0.034	28,0	0.163934	FALSE	KJP_39	intergenic	Gm20362(dist=224866),Gm20594(dist=557296)	79260735
274	1331	chr3	111202553	C	A	37	37	60	60	67	0.166	56	11	28	0.032	28,0	0.164179	FALSE	KJP_39	intergenic	Prmt6(dist=951554),Gm6602(dist=679350)	111202553
108	540	chr12	114848570	A	G	37	31	60	44	60	0.151	50	10	24	0.031	24,0	0.166667	FALSE	KJP_39	intergenic	Mir7094-2(dist=334876),Gm30948(dist=414081)	114848570
233	1194	chr2	55485820	C	T	37	37	60	60	59	0.186	49	10	27	0.036	27,0	0.169492	FALSE	KJP_39	intronic	Kcnj3	55485820
128	728	chr14	15095198	A	G	37	37	60	60	63	0.174	52	11	42	0.024	42,0	0.174603	FALSE	KJP_39	intergenic	Nek10(dist=88505),Lrrc3b(dist=262318)	15095198
290	1390	chr4	39701178	C	T	37	37	60	60	58	0.19	47	11	40	0.023	40,0	0.189655	FALSE	KJP_39	intergenic	1700009N14Rik(dist=249400),Aco1(dist=442087)	39701178
89	458	chr12	47640994	T	C	37	37	60	60	51	0.211	40	11	23	0.041	23,0	0.215686	FALSE	KJP_39	intergenic	Nova1(dist=822227),Gm34304(dist=1727736)	47640994
396	2017	chr8	52250886	G	C	37	37	60	60	58	0.254	45	13	17	0.052	17,0	0.224138	FALSE	KJP_39	intergenic	Gm2516(dist=1834797),1190028D05Rik(dist=105725)	52250886
304	1450	chr4	120280393	C	T	37	37	60	60	61	0.242	47	14	37	0.026	37,0	0.229508	FALSE	KJP_39	intronic	Foxo6	120280393
298	1418	chr4	78089586	C	A	37	37	60	60	73	0.247	55	18	34	0.029	34,0	0.246575	FALSE	KJP_39	intronic	Ptprd	78089586
50	202	chr10	93616985	C	G	37	37	60	60	24	0.233	18	6	8	0.1	8,0	0.25	FALSE	KJP_39	intergenic	4933408J17Rik(dist=11740),Ntn4(dist=24064)	93616985
145	806	chr14	89315169	C	A	37	37	60	60	66	0.255	49	17	29	0.032	29,0	0.257576	FALSE	KJP_39	intergenic	Pcdh20(dist=843773),Gm5088(dist=581055)	89315169
171	920	chr16	17833995	C	A	37	37	60	60	11	0.308	8	3	16	0.056	16,0	0.272727	FALSE	KJP_39	ncRNA_intronic	B830017H08Rik	17833995
318	1579	chr5	68708970	C	T	37	37	60	60	58	0.299	42	16	30	0.031	30,0	0.275862	FALSE	KJP_39	intergenic	Grxcr1(dist=542572),Kctd8(dist=400315)	68708970
14	58	chr1	75944176	T	G	37	37	60	60	66	0.297	46	20	40	0.023	40,0	0.30303	FALSE	KJP_39	intergenic	Slc4a3(dist=384745),Gm17751(dist=544957)	75944176
262	1282	chr3	34346879	T	A	37	37	60	60	39	0.316	27	12	27	0.033	27,0	0.307692	FALSE	KJP_39	ncRNA_intronic	Gm38505	34346879
178	949	chr16	81978215	A	G	37	37	60	60	61	0.311	42	19	24	0.038	24,0	0.311475	FALSE	KJP_39	intergenic	Ncam2(dist=353928),NONE(dist=NONE)	81978215
407	2086	chr9	16146090	C	A	37	37	60	60	63	0.344	42	21	39	0.025	39,0	0.333333	FALSE	KJP_39	intronic	Fat3	16146090
439	2224	chrX	96714151	C	T	37	37	60	60	56	0.346	37	19	30	0.031	30,0	0.339286	FALSE	KJP_39	exonic	Gpr165	96714151	line4467	nonsynonymous SNV	Gpr165:NM_029536:exon1:c.C155T:p.S52F,
435	2203	chrX	57985800	T	G	37	37	60	60	61	0.367	39	22	21	0.043	21,0	0.360656	FALSE	KJP_39	intergenic	Gpr101(dist=482043),Zic3(dist=44828)	57985800
56	219	chr10	116978045	C	A	37	37	60	60	68	0.373	43	25	33	0.029	33,0	0.367647	FALSE	KJP_39	intergenic	D630029K05Rik(dist=8938),Best3(dist=8269)	116978045
188	1012	chr17	38473765	G	A	37	37	60	60	53	0.396	33	20	25	0.038	25,0	0.377358	FALSE	KJP_39	intergenic	Esp36(dist=53580),Esp34(dist=80427)	38473765
247	1237	chr2	138547610	A	C	37	37	60	60	55	0.394	34	21	39	0.024	39,0	0.381818	FALSE	KJP_39	intergenic	Btbd3(dist=260188),Mir1952(dist=272319)	138547610
400	2040	chr8	74734745	C	A	37	37	60	60	60	0.401	37	23	38	0.026	38,0	0.383333	FALSE	KJP_39	intergenic	Large1(dist=1381205),Isx(dist=138429)	74734745
340	1700	chr6	79463396	T	A	37	37	60	60	62	0.417	38	24	24	0.037	24,0	0.387097	FALSE	KJP_39	intergenic	Gm20362(dist=427527),Gm20594(dist=354635)	79463396
180	957	chr17	5207074	G	A	37	37	60	60	72	0.394	44	28	30	0.034	30,0	0.388889	FALSE	KJP_39	intronic	Arid1b	5207074
169	912	chr16	6582502	C	A	37	37	60	60	82	0.412	50	32	47	0.021	47,0	0.390244	FALSE	KJP_39	intronic	Rbfox1	6582502
260	1275	chr3	23166759	A	G	37	37	60	60	64	0.401	39	25	40	0.024	40,0	0.390625	FALSE	KJP_39	intergenic	Rprl2(dist=915152),Naaladl2(dist=631344)	23166759
82	320	chr11	110111994	A	T	37	37	60	60	74	0.385	45	29	41	0.025	41,0	0.391892	FALSE	KJP_39	intronic	Abca9	110111994
21	91	chr1	109953973	C	G	37	37	60	60	61	0.395	37	24	38	0.026	38,0	0.393443	FALSE	KJP_39	intergenic	D830032E09Rik(dist=2003026),Cdh7(dist=28927)	109953973
158	872	chr15	45915253	C	T	37	37	60	60	70	0.401	42	28	32	0.029	32,0	0.4	FALSE	KJP_39	intergenic	Kcnv1(dist=800319),1700022A22Rik(dist=409332)	45915253
401	2052	chr8	90754865	A	T	37	37	60	60	57	0.406	34	23	26	0.034	26,0	0.403509	FALSE	KJP_39	intergenic	Tox3(dist=406613),Gm19935(dist=61280)	90754865
286	1384	chr4	35571271	G	A	37	37	60	60	69	0.4	41	28	43	0.022	43,0	0.405797	FALSE	KJP_39	intergenic	C9orf72(dist=345435),Lingo2(dist=135377)	35571271
181	958	chr17	6355902	G	C	37	37	60	60	32	0.433	19	13	12	0.071	12,0	0.40625	FALSE	KJP_39	downstream	Gm29719(dist=911)	6355902
38	146	chr1	179089319	C	A	37	37	60	60	59	0.424	35	24	25	0.038	25,0	0.40678	FALSE	KJP_39	intronic	Smyd3	179089319
143	799	chr14	74814299	G	A	37	37	60	60	71	0.395	42	29	35	0.027	35,0	0.408451	FALSE	KJP_39	intronic	Lrch1	74814299
27	112	chr1	141819663	A	G	37	37	60	60	61	0.411	36	25	31	0.03	31,0	0.409836	FALSE	KJP_39	intergenic	4930590L20Rik(dist=1163261),Gm35244(dist=1498192)	141819663
99	472	chr12	67877722	T	G	37	37	60	60	70	0.406	41	29	30	0.03	30,0	0.414286	FALSE	KJP_39	intergenic	Mdga2(dist=655173),Gm31447(dist=1252111)	67877722
314	1544	chr5	17641786	G	A	37	37	60	60	69	0.421	40	29	31	0.031	31,0	0.42029	FALSE	KJP_39	intronic	Sema3c	17641786
19	85	chr1	105120942	C	G	37	37	60	60	52	0.423	30	22	34	0.028	34,0	0.423077	FALSE	KJP_39	ncRNA_intronic	Gm29012	105120942
122	617	chr13	91924820	C	A	37	37	60	60	59	0.424	34	25	39	0.025	39,0	0.423729	FALSE	KJP_39	intronic	Rasgrf2	91924820
349	1723	chr6	109966852	C	A	37	37	60	60	66	0.431	38	28	32	0.028	32,0	0.424242	FALSE	KJP_39	intergenic	Edem1(dist=1107496),Grm7(dist=678660)	109966852
133	742	chr14	29724853	G	A	37	37	60	60	40	0.436	23	17	26	0.037	26,0	0.425	FALSE	KJP_39	intergenic	Cacna2d3(dist=2989),Selenok(dist=243527)	29724853
16	66	chr1	84231959	C	G	37	37	60	60	70	0.423	40	30	32	0.029	32,0	0.428571	FALSE	KJP_39	intronic	Pid1	84231959
182	967	chr17	11887646	A	G	37	37	60	60	56	0.429	32	24	32	0.03	32,0	0.428571	FALSE	KJP_39	intronic	Prkn	11887646
302	1430	chr4	101398004	T	G	37	37	60	60	14	0.434	8	6	9	0.087	9,0	0.428571	FALSE	KJP_39	ncRNA_intronic	0610043K17Rik	101398004
30	119	chr1	148104313	G	T	37	37	60	60	65	0.419	37	28	29	0.032	29,0	0.430769	FALSE	KJP_39	intergenic	Brinp3(dist=1201841),Pla2g4a(dist=1725306)	148104313
91	460	chr12	51275805	C	T	37	37	60	60	69	0.435	39	30	44	0.022	44,0	0.434783	FALSE	KJP_39	intergenic	1700008C04Rik(dist=213262),G2e3(dist=72425)	51275805
48	192	chr10	69599664	T	C	37	37	60	60	62	0.43	35	27	28	0.033	28,0	0.435484	FALSE	KJP_39	intronic	Ank3	69599664
194	1033	chr17	62519114	G	A	37	37	60	60	55	0.454	31	24	30	0.032	30,0	0.436364	FALSE	KJP_39	intergenic	NONE(dist=NONE),Efna5(dist=83843)	62519114
264	1290	chr3	49438552	G	A	37	37	60	60	55	0.455	31	24	28	0.035	28,0	0.436364	FALSE	KJP_39	intergenic	1700018B24Rik(dist=829449),Pcdh18(dist=304744)	49438552
176	939	chr16	67105427	A	T	37	37	60	60	75	0.434	42	33	37	0.027	37,0	0.44	FALSE	KJP_39	intronic	Cadm2	67105427
127	639	chr13	117634466	A	T	37	37	60	60	63	0.453	35	28	27	0.034	27,0	0.444444	FALSE	KJP_39	intronic	Hcn1	117634466
405	2082	chr9	11318343	C	A	37	37	60	60	45	0.435	25	20	29	0.032	29,0	0.444444	FALSE	KJP_39	intergenic	Cntn5(dist=413568),4930568E12Rik(dist=1772924)	11318343
220	1137	chr19	28228466	G	A	37	37	60	60	76	0.446	42	34	22	0.042	22,0	0.447368	FALSE	KJP_39	intergenic	Rfx3(dist=217300),Glis3(dist=30385)	28228466
388	1967	chr8	17297168	G	T	37	37	60	60	69	0.457	38	31	39	0.024	39,0	0.449275	FALSE	KJP_39	intronic	Csmd1	17297168
11	44	chr1	57298644	C	T	37	37	60	60	60	0.441	33	27	38	0.025	38,0	0.45	FALSE	KJP_39	intergenic	BC055402(dist=83648),4930558J18Rik(dist=60578)	57298644
246	1235	chr2	133996219	T	C	37	37	60	60	60	0.457	33	27	43	0.022	43,0	0.45	FALSE	KJP_39	intergenic	Mir3090(dist=431425),Hao1(dist=501142)	133996219
46	181	chr10	40579201	C	T	37	37	60	60	64	0.463	35	29	22	0.041	22,0	0.453125	FALSE	KJP_39	intronic	Slc22a16	40579201
445	2247	chrX	156599367	A	G	37	37	60	60	44	0.456	24	20	26	0.035	26,0	0.454545	FALSE	KJP_39	intergenic	4930503H13Rik(dist=59250),Phex(dist=562708)	156599367
306	1462	chr4	128538422	G	T	37	37	60	60	57	0.448	31	26	21	0.043	21,0	0.45614	FALSE	KJP_39	intronic	Csmd2	128538422
261	1277	chr3	24198311	C	T	37	37	60	60	39	0.459	21	18	19	0.048	19,0	0.461538	FALSE	KJP_39	intronic	Naaladl2	24198311
384	1954	chr8	6212568	G	T	37	37	60	60	54	0.485	29	25	32	0.029	32,0	0.462963	FALSE	KJP_39	intergenic	Slc10a2(dist=1107281),Gm17215(dist=1168380)	6212568
55	217	chr10	114713297	C	T	37	37	60	60	56	0.473	30	26	31	0.03	31,0	0.464286	FALSE	KJP_39	intronic	Trhde	114713297
355	1769	chr6	136743006	C	T	37	37	60	60	58	0.483	31	27	31	0.03	31,0	0.465517	FALSE	KJP_39	intronic	Gucy2c	136743006
31	120	chr1	148262901	T	G	37	37	60	60	73	0.462	39	34	39	0.025	39,0	0.465753	FALSE	KJP_39	intergenic	Brinp3(dist=1360429),Pla2g4a(dist=1566718)	148262901
433	2200	chrX	53220392	C	G	37	37	60	60	60	0.468	32	28	28	0.033	28,0	0.466667	FALSE	KJP_39	intronic	Plac1	53220392
443	2243	chrX	148172087	C	T	37	37	52	48	47	0.448	25	22	22	0.042	22,0	0.468085	FALSE	KJP_39	intergenic	Gm15080(dist=138913),Ott(dist=8637)	148172087
265	1291	chr3	49761161	T	G	37	37	60	60	83	0.464	44	39	38	0.024	38,0	0.46988	FALSE	KJP_39	intergenic	Pcdh18(dist=3845),Slc7a11(dist=603775)	49761161
310	1522	chr4	155740356	C	G	37	37	60	60	51	0.479	27	24	17	0.053	17,0	0.470588	FALSE	KJP_39	UTR3	Tmem240(NM_001101506:c.*362C>G)	155740356
346	1717	chr6	104086579	A	G	37	37	60	60	72	0.493	38	34	36	0.026	36,0	0.472222	FALSE	KJP_39	intergenic	Gm21054(dist=121895),Cntn6(dist=406465)	104086579
137	754	chr14	46274883	A	T	37	37	60	60	55	0.473	29	26	30	0.032	30,0	0.472727	FALSE	KJP_39	intergenic	Ubb-ps(dist=189926),Gm15217(dist=104641)	46274883
62	240	chr11	22553556	C	A	37	37	60	60	40	0.477	21	19	23	0.039	23,0	0.475	FALSE	KJP_39	intergenic	Tmem17(dist=34325),Gm12052(dist=58153)	22553556
215	1123	chr19	3834634	T	G	37	37	60	60	63	0.46	33	30	36	0.026	36,0	0.47619	FALSE	KJP_39	intergenic	Kmt5b(dist=16331),Gm51271(dist=16133)	3834634
297	1417	chr4	78031621	A	C	37	37	60	60	63	0.492	33	30	21	0.041	21,0	0.47619	FALSE	KJP_39	intronic	Ptprd	78031621
267	1294	chr3	55059112	C	T	37	37	60	60	56	0.491	29	27	23	0.04	23,0	0.482143	FALSE	KJP_39	ncRNA_intronic	4931419H13Rik	55059112
263	1286	chr3	43952132	G	A	37	37	60	60	64	0.5	33	31	38	0.025	38,0	0.484375	FALSE	KJP_39	intergenic	NONE(dist=NONE),2610316D01Rik(dist=1328307)	43952132
434	2202	chrX	57393747	A	C	37	37	60	60	76	0.492	39	37	23	0.037	23,0	0.486842	FALSE	KJP_39	upstream	Rbmx(dist=711)	57393747
422	2150	chr9	91114752	T	C	37	37	60	60	39	0.5	20	19	40	0.024	40,0	0.487179	FALSE	KJP_39	intergenic	Gm28703(dist=285896),Zic1(dist=243308)	91114752
295	1411	chr4	73953864	A	T	37	37	60	60	61	0.485	31	30	49	0.02	49,0	0.491803	FALSE	KJP_39	intergenic	2310002L09Rik(dist=3018),Frmd3(dist=59739)	73953864
9	32	chr1	39751004	C	G	37	37	60	60	46	0.5	23	23	42	0.024	42,0	0.5	FALSE	KJP_39	intergenic	Rfx8(dist=30015),Gm3646(dist=53137)	39751004
234	1196	chr2	64045777	C	T	37	37	60	60	86	0.507	43	43	37	0.025	37,0	0.5	FALSE	KJP_39	intronic	Fign	64045777
303	1432	chr4	106746244	G	A	37	37	60	60	48	0.5	24	24	33	0.029	33,0	0.5	FALSE	KJP_39	UTR3	Acot11(NM_001347159:c.*2085C>T,NM_025590:c.*2085C>T)	106746244
345	1709	chr6	96465802	G	T	37	37	60	60	74	0.493	37	37	28	0.033	28,0	0.5	FALSE	KJP_39	intronic	Tafa1	96465802
392	2011	chr8	46921306	C	A	37	37	60	60	61	0.508	30	31	36	0.026	36,0	0.508197	FALSE	KJP_39	intergenic	Irf2(dist=73848),Enpp6(dist=65581)	46921306
417	2133	chr9	73243795	T	A	37	37	60	60	55	0.517	27	28	33	0.028	33,0	0.509091	FALSE	KJP_39	ncRNA_intronic	Gm27211	73243795
363	1823	chr7	16237564	G	T	37	37	60	60	51	0.508	25	26	23	0.039	23,0	0.509804	FALSE	KJP_39	exonic	C5ar2	16237564	line4404	nonsynonymous SNV	C5ar2:NM_176912:exon2:c.C395A:p.T132N,C5ar2:NM_001146005:exon2:c.C395A:p.T132N,
423	2160	chr9	111117359	C	T	37	37	60	60	51	0.5	25	26	27	0.034	27,0	0.509804	FALSE	KJP_39	upstream	Lrrfip2(dist=752)	111117359
211	1104	chr18	67542589	G	A	37	37	60	60	45	0.522	22	23	33	0.029	33,0	0.511111	FALSE	KJP_39	intronic	Spire1	67542589
69	276	chr11	68316627	G	A	37	37	60	60	72	0.514	35	37	32	0.029	32,0	0.513889	FALSE	KJP_39	intronic	Ntn1	68316627
236	1199	chr2	70415653	C	T	37	37	60	60	72	0.518	35	37	32	0.031	32,0	0.513889	FALSE	KJP_39	intronic	Myo3b	70415653
424	2175	chrX	7373803	G	A	37	37	60	60	64	0.532	31	33	29	0.032	29,0	0.515625	FALSE	KJP_39	exonic	Usp27x	7373803	line4455	synonymous SNV	Usp27x:NM_019461:exon1:c.C1059T:p.L353L,
125	635	chr13	113822457	C	T	37	37	60	60	60	0.525	29	31	45	0.021	45,0	0.516667	FALSE	KJP_39	intronic	Arl15	113822457
389	1990	chr8	24176832	G	T	37	37	60	60	60	0.502	29	31	28	0.033	28,0	0.516667	FALSE	KJP_39	intergenic	Zmat4(dist=113716),Tcim(dist=260340)	24176832
447	2249	chrX	162507904	T	G	37	37	60	60	60	0.508	29	31	32	0.031	32,0	0.516667	FALSE	KJP_39	ncRNA_intronic	Bc1	162507904
20	89	chr1	108483907	C	A	37	37	60	60	56	0.527	27	29	43	0.023	43,0	0.517857	FALSE	KJP_39	intergenic	D830032E09Rik(dist=532960),Cdh7(dist=1498993)	108483907
249	1241	chr2	143423916	G	C	37	37	60	60	54	0.527	26	28	38	0.025	38,0	0.518519	FALSE	KJP_39	intergenic	Otor(dist=342203),Pcsk2os1(dist=111560)	143423916
54	216	chr10	113756142	C	T	37	37	60	60	44	0.527	21	23	27	0.033	27,0	0.522727	FALSE	KJP_39	intergenic	Atxn7l3b(dist=827116),Trhde(dist=642678)	113756142
6	17	chr1	29987301	C	T	37	37	60	60	65	0.523	31	34	35	0.028	35,0	0.523077	FALSE	KJP_39	intergenic	Mir6342(dist=565689),Gm31465(dist=133712)	29987301
8	20	chr1	33148604	T	C	37	37	60	60	65	0.528	31	34	31	0.031	31,0	0.523077	FALSE	KJP_39	intergenic	Khdrbs2(dist=490035),Prim2(dist=305204)	33148604
444	2246	chrX	156436989	G	A	37	37	60	60	59	0.517	28	31	35	0.027	35,0	0.525424	FALSE	KJP_39	intergenic	Ptchd1(dist=813662),4930503H13Rik(dist=102494)	156436989
436	2210	chrX	75935221	T	C	37	37	60	60	57	0.546	27	30	28	0.033	28,0	0.526316	FALSE	KJP_39	intergenic	Pls3(dist=60039),Cldn34b3(dist=329085)	75935221
309	1519	chr4	150230429	G	A	37	37	60	60	36	0.526	17	19	22	0.043	22,0	0.527778	FALSE	KJP_39	intergenic	Car6(dist=29294),Eno1(dist=6279)	150230429
88	456	chr12	41865211	T	C	37	37	60	60	70	0.534	33	37	41	0.023	41,0	0.528571	FALSE	KJP_39	intronic	Immp2l	41865211
359	1775	chr6	141713133	A	T	37	37	60	60	51	0.55	24	27	24	0.036	24,0	0.529412	FALSE	KJP_39	intronic	Gm5724	141713133
81	315	chr11	104904113	C	T	37	37	60	60	64	0.523	30	34	24	0.038	24,0	0.53125	FALSE	KJP_39	intergenic	Itgb3(dist=233642),Efcab3(dist=188106)	104904113
146	807	chr14	89643576	T	G	37	37	60	60	64	0.523	30	34	40	0.024	40,0	0.53125	FALSE	KJP_39	intergenic	Pcdh20(dist=1172180),Gm5088(dist=252648)	89643576
214	1118	chr18	84420900	C	T	37	37	60	60	64	0.525	30	34	34	0.027	34,0	0.53125	FALSE	KJP_39	intronic	Zfp407	84420900
242	1214	chr2	103096251	A	G	37	37	60	60	64	0.522	30	34	36	0.026	36,0	0.53125	FALSE	KJP_39	intergenic	Apip(dist=3602),Gm13869(dist=109958)	103096251
398	2019	chr8	55989972	G	T	37	37	60	60	67	0.536	31	36	38	0.025	38,0	0.537313	FALSE	KJP_39	intronic	Glra3	55989972
104	503	chr12	106443020	C	T	37	37	60	60	44	0.5	20	24	34	0.028	34,0	0.545455	FALSE	KJP_39	ncRNA_exonic	1700121N20Rik	106443020
208	1085	chr18	26255024	G	A	37	37	60	60	73	0.562	33	40	37	0.025	37,0	0.547945	FALSE	KJP_39	intergenic	Celf4(dist=500867),NONE(dist=NONE)	26255024
294	1409	chr4	64880329	A	C	37	37	60	60	51	0.539	23	28	29	0.041	28,1	0.54902	FALSE	KJP_39	intergenic	Gm11217(dist=603726),Pappa(dist=243845)	64880329
368	1880	chr7	49949243	G	C	37	37	60	60	69	0.537	31	38	30	0.032	30,0	0.550725	FALSE	KJP_39	intronic	Slc6a5	49949243
172	921	chr16	21590941	A	G	37	37	60	60	78	0.558	35	43	38	0.051	37,1	0.551282	FALSE	KJP_39	intronic	Vps8	21590941
442	2240	chrX	137077295	C	G	37	37	60	60	58	0.552	26	32	30	0.031	30,0	0.551724	FALSE	KJP_39	UTR3	Fam199x(NM_146261:c.*1645C>G)	137077295
441	2235	chrX	131037871	A	G	37	37	60	60	77	0.548	34	43	40	0.024	40,0	0.558442	FALSE	KJP_39	intergenic	Diaph2(dist=572038),NONE(dist=NONE)	131037871
63	247	chr11	38572916	G	A	37	37	60	60	48	0.561	21	27	33	0.028	33,0	0.5625	FALSE	KJP_39	intergenic	Gm12130(dist=52871),4930553C11Rik(dist=734787)	38572916
256	1265	chr2	174252316	T	C	37	37	60	60	48	0.551	21	27	26	0.036	26,0	0.5625	FALSE	KJP_39	intergenic	Gm10714(dist=68398),Mir296(dist=14731)	174252316
383	1946	chr7	136052968	A	C	37	37	60	60	67	0.561	29	38	29	0.031	29,0	0.567164	FALSE	KJP_39	ncRNA_intronic	Gm51502	136052968
232	1193	chr2	51986121	C	T	37	37	60	60	63	0.574	27	36	32	0.03	32,0	0.571429	FALSE	KJP_39	intergenic	Nmi(dist=12913),Tnfaip6(dist=51992)	51986121
259	1270	chr3	11361970	T	G	37	37	60	60	61	0.574	26	35	35	0.028	35,0	0.57377	FALSE	KJP_39	intergenic	Snx16(dist=921840),Gm10745(dist=461259)	11361970
221	1148	chr19	38365081	G	A	37	37	60	60	69	0.585	29	40	38	0.025	38,0	0.57971	FALSE	KJP_39	intergenic	Gm32960(dist=15473),Slc35g1(dist=30899)	38365081
60	235	chr11	16561403	G	A	37	37	60	60	43	0.558	18	25	28	0.034	28,0	0.581395	FALSE	KJP_39	intergenic	Sec61g(dist=52919),Egfr(dist=190800)	16561403
36	128	chr1	163532876	A	G	37	37	60	60	77	0.597	32	45	33	0.028	33,0	0.584416	FALSE	KJP_39	intergenic	Gorab(dist=129207),Mettl11b(dist=170117)	163532876
356	1770	chr6	136744758	C	T	37	37	60	60	39	0.584	16	23	23	0.04	23,0	0.589744	FALSE	KJP_39	intronic	Gucy2c	136744758
378	1919	chr7	105608917	C	T	37	37	60	60	59	0.583	24	35	29	0.032	29,0	0.59322	FALSE	KJP_39	intronic	Trim3	105608917
85	447	chr12	26881328	T	A	37	37	60	60	68	0.586	27	41	47	0.02	47,0	0.602941	FALSE	KJP_39	intergenic	4933409F18Rik(dist=46777),Gm20187(dist=208909)	26881328
292	1394	chr4	46861332	A	G	37	37	60	60	68	0.594	27	41	27	0.035	27,0	0.602941	FALSE	KJP_39	intronic	Gabbr2	46861332
284	1379	chr4	28960846	G	A	37	37	60	60	66	0.587	26	40	30	0.03	30,0	0.606061	FALSE	KJP_39	intronic	Epha7	28960846
193	1031	chr17	60617862	T	A	37	37	60	60	61	0.626	24	37	37	0.026	37,0	0.606557	FALSE	KJP_39	intergenic	Nudt12os(dist=1592881),Efna5(dist=1985095)	60617862
438	2217	chrX	83179596	A	G	37	37	60	60	52	0.611	20	32	42	0.023	42,0	0.615385	FALSE	KJP_39	intronic	Dmd	83179596
240	1209	chr2	96075506	G	T	37	37	60	60	47	0.625	18	29	30	0.03	30,0	0.617021	FALSE	KJP_39	intergenic	Gm13793(dist=1344800),Lrrc4c(dist=242663)	96075506
395	2015	chr8	51536891	T	A	37	37	60	60	71	0.621	27	44	35	0.026	35,0	0.619718	FALSE	KJP_39	intergenic	Gm2516(dist=1120802),1190028D05Rik(dist=819720)	51536891
320	1599	chr5	97246810	A	T	37	37	60	60	46	0.625	17	29	16	0.055	16,0	0.630435	FALSE	KJP_39	intergenic	Paqr3(dist=135214),Naa11(dist=135399)	97246810
312	1531	chr5	10951455	C	A	37	37	48	47	63	0.659	23	40	24	0.038	24,0	0.634921	FALSE	KJP_39	intergenic	Gm6455(dist=80647),4930558F17Rik(dist=158345)	10951455
347	1718	chr6	106429936	G	A	37	37	60	60	54	0.636	19	35	23	0.039	23,0	0.648148	FALSE	KJP_39	intronic	Cntn4	106429936
283	1378	chr4	28817187	T	C	37	37	60	60	43	0.686	13	30	23	0.04	23,0	0.697674	FALSE	KJP_39	intronic	Epha7	28817187

## Sheet: KJP_05_finalfilteredSNVs
Unnamed: 0	X	CHROM	POS	REF	ALT	MBQ_ref	MBQ_alt	MMQ_ref	MMQ_alt	KJAJ9_2B_DKOBM_Gr.DP	KJAJ9_2B_DKOBM_Gr.AF	tumor_ref	tumor_alt	KJAJ9_2B_DKO_Crtx.DP	KJAJ9_2B_DKO_Crtx.AF	KJAJ9_2B_DKO_Crtx.AD	VAF	inSNPdb	file_tag	mutation_type	mutation_effect	start	line	coding_type	amino_acid
1	4	chr1	9282251	C	T	37	37	60	60	49	0.118	44	5	24	0.04	24,0	0.102041	FALSE	KJAJ9_2B_DKOBM_Gr	intronic	Sntg1	9282251
2	7	chr1	20265183	C	A	37	37	60	60	101	0.15	87	14	25	0.04	25,0	0.138614	FALSE	KJAJ9_2B_DKOBM_Gr	intronic	Pkhd1	20265183
3	11	chr1	31992610	A	G	37	37	60	60	90	0.247	68	22	19	0.049	19,0	0.244444	FALSE	KJAJ9_2B_DKOBM_Gr	intergenic	Gm4850(dist=724549),Khdrbs2(dist=180112)	31992610
4	17	chr1	46396299	C	T	37	37	60	37	74	0.071	70	4	41	0.024	41,0	0.0540541	FALSE	KJAJ9_2B_DKOBM_Gr	intergenic	Dnah7b(dist=22753),Dnah7c(dist=29219)	46396299
5	21	chr1	49527852	A	T	37	37	60	60	79	0.037	76	3	30	0.034	30,0	0.0379747	FALSE	KJAJ9_2B_DKOBM_Gr	intergenic	C230029F24Rik(dist=187421),Tmeff2(dist=1399671)	49527852
6	31	chr1	72345894	C	T	37	37	60	60	74	0.054	71	3	21	0.048	21,0	0.0405405	FALSE	KJAJ9_2B_DKOBM_Gr	intronic	Xrcc5	72345894
7	34	chr1	77627875	T	A	37	37	60	60	76	0.065	72	4	26	0.035	26,0	0.0526316	FALSE	KJAJ9_2B_DKOBM_Gr	intergenic	Epha4(dist=112787),Pax3(dist=473392)	77627875
8	37	chr1	80161858	G	A	37	37	60	60	106	0.048	102	4	29	0.034	29,0	0.0377358	FALSE	KJAJ9_2B_DKOBM_Gr	intergenic	Serpine2(dist=303193),Fam124b(dist=36841)	80161858
9	49	chr1	93178825	G	A	37	37	60	60	87	0.046	84	3	22	0.042	22,0	0.0344828	FALSE	KJAJ9_2B_DKOBM_Gr	intronic	Crocc2	93178825
11	59	chr1	107417305	A	G	37	37	60	60	96	0.113	86	10	27	0.039	27,0	0.104167	FALSE	KJAJ9_2B_DKOBM_Gr	intergenic	Serpinb11(dist=36830),Serpinb7(dist=5384)	107417305
12	60	chr1	109224472	C	A	37	37	60	60	72	0.083	65	7	17	0.052	17,0	0.0972222	FALSE	KJAJ9_2B_DKOBM_Gr	intergenic	D830032E09Rik(dist=1273525),Cdh7(dist=758428)	109224472
13	62	chr1	110247519	G	A	37	37	60	60	76	0.052	73	3	29	0.034	29,0	0.0394737	FALSE	KJAJ9_2B_DKOBM_Gr	intergenic	Cdh7(dist=107616),Cdh19(dist=640807)	110247519
14	64	chr1	112411763	T	A	37	37	60	60	77	0.065	73	4	27	0.037	27,0	0.0519481	FALSE	KJAJ9_2B_DKOBM_Gr	ncRNA_intronic	Gm32810	112411763
15	67	chr1	123626464	C	T	37	37	60	60	89	0.045	86	3	28	0.036	28,0	0.0337079	FALSE	KJAJ9_2B_DKOBM_Gr	intronic	Dpp10	123626464
16	69	chr1	125070614	G	T	37	37	60	60	84	0.059	80	4	35	0.029	35,0	0.047619	FALSE	KJAJ9_2B_DKOBM_Gr	intergenic	Dpp10(dist=1025055),Actr3(dist=322291)	125070614
17	74	chr1	132779819	C	T	37	37	60	60	77	0.064	73	4	16	0.062	16,0	0.0519481	FALSE	KJAJ9_2B_DKOBM_Gr	intergenic	Nfasc(dist=38022),Lrrn2(dist=100536)	132779819
18	81	chr1	150381600	A	C	37	37	60	60	72	0.054	69	3	33	0.031	33,0	0.0416667	FALSE	KJAJ9_2B_DKOBM_Gr	intronic	Odr4	150381600
19	85	chr1	158485298	T	G	37	37	60	60	95	0.156	81	14	40	0.025	40,0	0.147368	FALSE	KJAJ9_2B_DKOBM_Gr	intronic	Astn1	158485298
20	89	chr1	164458299	C	T	37	37	60	60	91	0.078	85	6	37	0.033	37,0	0.0659341	FALSE	KJAJ9_2B_DKOBM_Gr	UTR5	Atp1b1(NM_009721:c.-442G>A)	164458299
22	103	chr1	185022628	A	C	37	37	60	60	72	0.108	65	7	38	0.029	38,0	0.0972222	FALSE	KJAJ9_2B_DKOBM_Gr	intergenic	Mark1(dist=22674),Rab3gap2(dist=181540)	185022628
23	114	chr10	6553786	A	G	37	37	60	60	81	0.048	78	3	33	0.031	33,0	0.037037	FALSE	KJAJ9_2B_DKOBM_Gr	intergenic	Rgs17(dist=631386),Oprm1(dist=204807)	6553786
24	131	chr10	28195418	G	A	37	37	60	60	92	0.098	84	8	43	0.024	43,0	0.0869565	FALSE	KJAJ9_2B_DKOBM_Gr	intronic	Ptprk	28195418
25	132	chr10	33112784	G	T	37	31	60	60	90	0.063	84	6	26	0.037	26,0	0.0666667	FALSE	KJAJ9_2B_DKOBM_Gr	intronic	Trdn	33112784
26	133	chr10	33298759	T	C	37	37	60	60	74	0.456	40	34	15	0.053	15,0	0.459459	FALSE	KJAJ9_2B_DKOBM_Gr	intronic	Trdn	33298759
27	139	chr10	38863092	G	T	37	37	60	60	70	0.229	55	15	26	0.035	26,0	0.214286	FALSE	KJAJ9_2B_DKOBM_Gr	intergenic	Rfpl4b(dist=41313),Lama4(dist=102423)	38863092
28	141	chr10	43916983	G	T	37	37	60	60	84	0.44	46	38	35	0.029	35,0	0.452381	FALSE	KJAJ9_2B_DKOBM_Gr	intronic	Rtn4ip1	43916983
29	151	chr10	54995149	A	G	37	37	60	60	81	0.481	42	39	22	0.045	22,0	0.481481	FALSE	KJAJ9_2B_DKOBM_Gr	intergenic	Gm16998(dist=914068),Tbc1d32(dist=1019145)	54995149
31	162	chr10	72271980	T	A	37	37	60	60	60	0.129	53	7	35	0.03	35,0	0.116667	FALSE	KJAJ9_2B_DKOBM_Gr	intergenic	1700049L16Rik(dist=291275),Zwint(dist=382866)	72271980
32	169	chr10	81887994	G	A	37	37	44	48	42	0.097	39	3	10	0.1	10,0	0.0714286	FALSE	KJAJ9_2B_DKOBM_Gr	intergenic	Gm32687(dist=6908),Zfp781(dist=13917)	81887994
33	170	chr10	83647454	C	T	37	37	60	60	81	0.073	76	5	24	0.039	24,0	0.0617284	FALSE	KJAJ9_2B_DKOBM_Gr	intronic	Appl2	83647454
34	172	chr10	88584656	G	A	37	37	60	60	79	0.075	74	5	26	0.038	26,0	0.0632911	FALSE	KJAJ9_2B_DKOBM_Gr	intronic	Mybpc1	88584656
35	173	chr10	89686296	G	A	37	37	60	60	99	0.05	95	4	37	0.026	37,0	0.040404	FALSE	KJAJ9_2B_DKOBM_Gr	upstream	1500026H17Rik,Scyl2(dist=67)	89686296
36	177	chr10	98789233	T	A	37	37	60	60	75	0.054	71	4	32	0.032	32,0	0.0533333	FALSE	KJAJ9_2B_DKOBM_Gr	intergenic	Gm8633(dist=437366),Atp2b1(dist=125409)	98789233
37	183	chr10	111784347	G	A	37	29	60	60	90	0.045	86	4	18	0.053	18,0	0.0444444	FALSE	KJAJ9_2B_DKOBM_Gr	intergenic	4933440J02Rik(dist=190074),Gm20758(dist=70174)	111784347
38	189	chr10	126324297	G	T	37	37	60	60	66	0.059	63	3	24	0.039	24,0	0.0454545	FALSE	KJAJ9_2B_DKOBM_Gr	intergenic	1700021G15Rik(dist=67073),1700025K04Rik(dist=47678)	126324297
39	190	chr10	126966899	A	G	37	37	60	60	65	0.061	62	3	16	0.057	16,0	0.0461538	FALSE	KJAJ9_2B_DKOBM_Gr	intergenic	Gm30539(dist=5902),Ctdsp2(dist=11818)	126966899
40	192	chr10	128704920	A	C	37	25	60	60	79	0.068	74	5	25	0.039	25,0	0.0632911	FALSE	KJAJ9_2B_DKOBM_Gr	UTR5	Cdk2(NM_016756:c.-93T>G,NM_183417:c.-93T>G)	128704920
42	202	chr11	13042632	C	A	37	37	60	60	113	0.455	60	53	34	0.03	34,0	0.469027	FALSE	KJAJ9_2B_DKOBM_Gr	intergenic	Cobl(dist=577672),4930554G24Rik(dist=1029471)	13042632
43	203	chr11	15090522	C	T	37	37	60	60	90	0.055	86	4	27	0.04	27,0	0.0444444	FALSE	KJAJ9_2B_DKOBM_Gr	intergenic	Pom121l12(dist=490206),Vstm2a(dist=1167220)	15090522
44	208	chr11	37067104	G	A	37	37	60	60	89	0.07	84	5	29	0.032	29,0	0.0561798	FALSE	KJAJ9_2B_DKOBM_Gr	intergenic	Tenm2(dist=122863),Gm12128(dist=591885)	37067104
45	209	chr11	42450902	G	T	37	37	60	60	102	0.049	97	5	36	0.03	36,0	0.0490196	FALSE	KJAJ9_2B_DKOBM_Gr	intronic	Gabrb2	42450902
46	210	chr11	44239965	C	T	37	37	60	60	94	0.054	90	4	29	0.035	29,0	0.0425532	FALSE	KJAJ9_2B_DKOBM_Gr	intergenic	Adra1b(dist=338728),Il12b(dist=160098)	44239965
48	253	chr11	104666559	G	T	37	37	60	60	83	0.493	41	42	27	0.035	27,0	0.506024	FALSE	KJAJ9_2B_DKOBM_Gr	intronic	Itgb3	104666559
49	255	chr11	105595371	T	A	37	37	60	60	76	0.092	70	6	37	0.029	37,0	0.0789474	FALSE	KJAJ9_2B_DKOBM_Gr	intronic	Tanc2	105595371
50	260	chr11	113556521	G	A	37	37	60	60	78	0.063	74	4	20	0.048	20,0	0.0512821	FALSE	KJAJ9_2B_DKOBM_Gr	intronic	Slc39a11	113556521
51	263	chr11	115727069	A	G	37	37	60	60	92	0.043	89	3	23	0.04	23,0	0.0326087	FALSE	KJAJ9_2B_DKOBM_Gr	intergenic	Grb2(dist=18472),Tmem94(dist=38364)	115727069
52	266	chr11	118043472	C	T	37	37	60	60	99	0.091	90	9	22	0.05	22,0	0.0909091	FALSE	KJAJ9_2B_DKOBM_Gr	intronic	Dnah17	118043472
53	269	chr12	6751783	C	T	37	37	60	60	63	0.061	60	3	26	0.039	26,0	0.047619	FALSE	KJAJ9_2B_DKOBM_Gr	intergenic	2810032G03Rik(dist=1335651),1700101O22Rik(dist=620256)	6751783
54	271	chr12	9344935	G	A	37	37	60	60	93	0.043	90	3	31	0.033	31,0	0.0322581	FALSE	KJAJ9_2B_DKOBM_Gr	intergenic	Ttc32(dist=308541),1700022H16Rik(dist=220301)	9344935
55	272	chr12	9793842	G	A	37	37	60	60	74	0.068	70	4	21	0.045	21,0	0.0540541	FALSE	KJAJ9_2B_DKOBM_Gr	intergenic	Osr1(dist=212342),Nt5c1b(dist=576129)	9793842
56	273	chr12	9876737	G	A	37	37	60	60	70	0.059	67	3	20	0.047	20,0	0.0428571	FALSE	KJAJ9_2B_DKOBM_Gr	intergenic	Osr1(dist=295237),Nt5c1b(dist=493234)	9876737
57	274	chr12	10902139	G	A	37	37	60	60	106	0.038	103	3	24	0.04	24,0	0.0283019	FALSE	KJAJ9_2B_DKOBM_Gr	intergenic	Gm38407(dist=370836),7420701I03Rik(dist=145674)	10902139
58	275	chr12	12180747	C	A	37	37	60	60	71	0.056	68	3	22	0.053	22,0	0.0422535	FALSE	KJAJ9_2B_DKOBM_Gr	intergenic	Tubb2a-ps2(dist=297848),Cyria(dist=81430)	12180747
60	287	chr12	18192186	C	A	37	37	60	60	37	0.18	31	6	20	0.045	20,0	0.162162	FALSE	KJAJ9_2B_DKOBM_Gr	intergenic	NONE(dist=NONE),Zfp996(dist=195305)	18192186
61	353	chr12	29351429	G	T	37	37	60	60	88	0.024	85	3	28	0.041	28,0	0.0340909	FALSE	KJAJ9_2B_DKOBM_Gr	intergenic	Gm31333(dist=151661),Myt1l(dist=176955)	29351429
62	354	chr12	32147219	C	T	37	37	60	60	97	0.105	87	10	39	0.026	39,0	0.103093	FALSE	KJAJ9_2B_DKOBM_Gr	intergenic	Prkar2b(dist=85942),Pik3cg(dist=26178)	32147219
63	356	chr12	37952536	T	C	37	29	60	60	72	0.055	68	4	36	0.034	36,0	0.0555556	FALSE	KJAJ9_2B_DKOBM_Gr	intronic	Dgkb	37952536
64	357	chr12	38520401	C	A	37	37	60	60	83	0.434	47	36	23	0.042	23,0	0.433735	FALSE	KJAJ9_2B_DKOBM_Gr	intronic	Dgkb	38520401
65	359	chr12	42753425	T	C	37	37	60	60	65	0.093	60	5	26	0.043	26,0	0.0769231	FALSE	KJAJ9_2B_DKOBM_Gr	intergenic	Immp2l(dist=797837),Gm33340(dist=213616)	42753425
66	360	chr12	44312414	G	A	37	23	60	60	90	0.045	86	4	33	0.033	33,0	0.0444444	FALSE	KJAJ9_2B_DKOBM_Gr	UTR3	Pnpla8(NM_026164:c.*815G>A)	44312414
67	370	chr12	62530143	G	A	37	37	60	60	87	0.058	83	4	34	0.031	34,0	0.045977	FALSE	KJAJ9_2B_DKOBM_Gr	intergenic	Lrfn5(dist=672212),Spanxn4(dist=157644)	62530143
68	371	chr12	63281961	C	T	37	37	60	60	63	0.093	58	5	15	0.063	15,0	0.0793651	FALSE	KJAJ9_2B_DKOBM_Gr	intergenic	Spanxn4(dist=593625),Fscb(dist=1189372)	63281961
69	372	chr12	70396524	C	T	37	37	60	60	78	0.493	40	38	33	0.031	33,0	0.487179	FALSE	KJAJ9_2B_DKOBM_Gr	ncRNA_intronic	Mir466o	70396524
70	376	chr12	84553843	C	T	37	37	60	60	83	0.085	77	6	30	0.037	30,0	0.0722892	FALSE	KJAJ9_2B_DKOBM_Gr	intergenic	Lin52(dist=22310),Vsx2(dist=15985)	84553843
71	387	chr12	95248385	G	A	37	37	60	60	78	0.064	74	4	31	0.031	31,0	0.0512821	FALSE	KJAJ9_2B_DKOBM_Gr	intergenic	Mir8099-1(dist=1320921),Flrt2(dist=443841)	95248385
72	389	chr12	97395467	G	A	37	37	60	60	81	0.223	63	18	23	0.045	23,0	0.222222	FALSE	KJAJ9_2B_DKOBM_Gr	intergenic	1700019M22Rik(dist=1348245),Gm47415(dist=680890)	97395467
73	406	chr12	111140352	G	C	37	37	60	60	92	0.11	82	10	36	0.028	36,0	0.108696	FALSE	KJAJ9_2B_DKOBM_Gr	intergenic	Rcor1(dist=24450),4930595D18Rik(dist=19498)	111140352
74	445	chr13	5913506	C	A	37	31	60	60	81	0.059	77	4	24	0.042	24,0	0.0493827	FALSE	KJAJ9_2B_DKOBM_Gr	intergenic	Klf6(dist=43113),Pitrm1(dist=634651)	5913506
75	447	chr13	11778720	G	C	37	37	60	60	91	0.089	83	8	21	0.047	21,0	0.0879121	FALSE	KJAJ9_2B_DKOBM_Gr	intronic	Ryr2	11778720
76	452	chr13	17845870	A	G	37	37	60	60	81	0.114	73	8	25	0.043	25,0	0.0987654	FALSE	KJAJ9_2B_DKOBM_Gr	intergenic	Cdk13(dist=40773),Rala(dist=34705)	17845870
77	461	chr13	26377899	C	A	37	37	60	60	75	0.052	72	3	31	0.032	31,0	0.04	FALSE	KJAJ9_2B_DKOBM_Gr	intergenic	1700092E19Rik(dist=65493),Hdgfl1(dist=390273)	26377899
78	462	chr13	27687931	T	C	37	37	60	60	79	0.064	75	4	42	0.029	42,0	0.0506329	FALSE	KJAJ9_2B_DKOBM_Gr	intergenic	Prl7a2(dist=19895),Prl7d1(dist=21067)	27687931
79	471	chr13	39994470	G	A	37	37	60	60	81	0.088	74	7	26	0.037	26,0	0.0864198	FALSE	KJAJ9_2B_DKOBM_Gr	intergenic	A230103O09Rik(dist=163295),Ofcc1(dist=7412)	39994470
80	472	chr13	40544802	T	C	37	37	60	60	78	0.088	72	6	27	0.036	27,0	0.0769231	FALSE	KJAJ9_2B_DKOBM_Gr	intergenic	Ofcc1(dist=256791),Tfap2a(dist=170500)	40544802
82	480	chr13	56366899	G	A	37	37	60	60	98	0.041	95	3	25	0.039	25,0	0.0306122	FALSE	KJAJ9_2B_DKOBM_Gr	ncRNA_intronic	Gm10782	56366899
83	485	chr13	61295622	T	A	37	37	60	60	97	0.106	87	10	28	0.04	28,0	0.103093	FALSE	KJAJ9_2B_DKOBM_Gr	intergenic	Cts8-ps(dist=6772),Cts7(dist=56839)	61295622
84	491	chr13	62334293	T	A	37	37	60	60	89	0.058	85	4	22	0.042	22,0	0.0449438	FALSE	KJAJ9_2B_DKOBM_Gr	intergenic	Zfp808(dist=160357),Gm3604(dist=33423)	62334293
85	539	chr13	69513417	T	A	37	37	60	60	85	0.064	80	5	33	0.031	33,0	0.0588235	FALSE	KJAJ9_2B_DKOBM_Gr	intronic	Tent4a	69513417
86	540	chr13	70660452	C	T	37	37	60	60	69	0.472	35	34	25	0.039	25,0	0.492754	FALSE	KJAJ9_2B_DKOBM_Gr	intergenic	Ice1(dist=22818),Adamts16(dist=67356)	70660452
87	541	chr13	71220675	C	A	37	37	60	60	85	0.155	73	12	22	0.048	22,0	0.141176	FALSE	KJAJ9_2B_DKOBM_Gr	intergenic	Mir466f-4(dist=113466),Irx1(dist=737557)	71220675
88	542	chr13	71261456	A	T	37	37	60	60	86	0.058	82	4	29	0.033	29,0	0.0465116	FALSE	KJAJ9_2B_DKOBM_Gr	intergenic	Mir466f-4(dist=154247),Irx1(dist=696776)	71261456
89	543	chr13	73569639	G	T	37	37	60	60	94	0.052	90	4	18	0.059	18,0	0.0425532	FALSE	KJAJ9_2B_DKOBM_Gr	intronic	Slc6a3	73569639
90	558	chr13	117152720	T	C	37	37	60	60	69	0.028	66	3	34	0.029	34,0	0.0434783	FALSE	KJAJ9_2B_DKOBM_Gr	intergenic	Gm6416(dist=16836),Emb(dist=67853)	117152720
91	560	chr13	119150374	G	T	37	37	60	60	88	0.082	81	7	22	0.045	22,0	0.0795455	FALSE	KJAJ9_2B_DKOBM_Gr	intergenic	Fgf10(dist=357801),Nnt(dist=183943)	119150374
92	561	chr13	119898184	C	T	37	37	46	48	49	0.962	1	48	20	0.052	20,0	0.979592	FALSE	KJAJ9_2B_DKOBM_Gr	intergenic	Tcstv1(dist=3399),Gm21761(dist=13851)	119898184
93	620	chr14	9245709	A	C	37	37	60	60	87	0.035	84	3	22	0.045	22,0	0.0344828	FALSE	KJAJ9_2B_DKOBM_Gr	intergenic	4930455B14Rik(dist=572331),Gm41096(dist=256380)	9245709
94	621	chr14	11354542	C	A	37	37	60	59	97	0.031	94	3	24	0.039	24,0	0.0309278	FALSE	KJAJ9_2B_DKOBM_Gr	intergenic	Mir5124b(dist=71981),Ptprg(dist=199011)	11354542
95	622	chr14	12003487	G	T	37	37	60	60	70	0.073	66	4	25	0.04	25,0	0.0571429	FALSE	KJAJ9_2B_DKOBM_Gr	intronic	Ptprg	12003487
96	628	chr14	20064312	A	T	37	37	60	60	75	0.082	70	5	27	0.037	27,0	0.0666667	FALSE	KJAJ9_2B_DKOBM_Gr	intergenic	Gng2(dist=87063),Saysd1(dist=11324)	20064312
97	634	chr14	30251225	C	T	37	37	60	60	66	0.06	63	3	37	0.03	37,0	0.0454545	FALSE	KJAJ9_2B_DKOBM_Gr	intronic	Cacna1d	30251225
98	635	chr14	32557300	G	A	37	37	60	60	89	0.055	85	4	33	0.031	33,0	0.0449438	FALSE	KJAJ9_2B_DKOBM_Gr	intronic	Ercc6	32557300
99	636	chr14	32995648	C	T	37	37	60	60	87	0.056	83	4	28	0.034	28,0	0.045977	FALSE	KJAJ9_2B_DKOBM_Gr	intronic	Lrrc18,Wdfy4	32995648
100	641	chr14	38680208	A	C	37	37	60	60	80	0.185	66	14	19	0.05	19,0	0.175	FALSE	KJAJ9_2B_DKOBM_Gr	intronic	Nrg3	38680208
101	642	chr14	39326201	T	A	37	37	60	60	76	0.066	72	4	34	0.029	34,0	0.0526316	FALSE	KJAJ9_2B_DKOBM_Gr	intronic	Nrg3	39326201
103	647	chr14	45061267	C	T	37	37	60	60	72	0.055	69	3	16	0.063	16,0	0.0416667	FALSE	KJAJ9_2B_DKOBM_Gr	intergenic	Ptger2(dist=57447),Txndc16(dist=73181)	45061267
104	651	chr14	50140115	C	A	37	37	60	60	80	0.088	74	6	26	0.038	26,0	0.075	FALSE	KJAJ9_2B_DKOBM_Gr	exonic	Olfr728	50140115	line791	nonsynonymous SNV	Olfr728:NM_001011809:exon1:c.G523T:p.D175Y,
105	686	chr14	58736755	C	A	37	37	60	60	92	0.045	89	3	30	0.035	30,0	0.0326087	FALSE	KJAJ9_2B_DKOBM_Gr	intergenic	Fgf9(dist=624035),1700129C05Rik(dist=396281)	58736755
106	687	chr14	59641585	C	T	37	37	60	60	72	0.068	68	4	43	0.025	43,0	0.0555556	FALSE	KJAJ9_2B_DKOBM_Gr	intergenic	Shisa2(dist=9925),Atp8a2(dist=5946)	59641585
107	689	chr14	62036848	G	C	37	37	60	60	79	0.487	40	39	23	0.043	23,0	0.493671	FALSE	KJAJ9_2B_DKOBM_Gr	intergenic	Dleu2(dist=354475),Dleu7(dist=239381)	62036848
108	694	chr14	66901321	G	A	37	37	60	60	84	0.047	81	3	32	0.033	32,0	0.0357143	FALSE	KJAJ9_2B_DKOBM_Gr	intronic	Dpysl2	66901321
109	695	chr14	67345784	C	T	37	20	60	60	58	0.052	54	4	37	0.028	37,0	0.0689655	FALSE	KJAJ9_2B_DKOBM_Gr	ncRNA_intronic	4930438E09Rik	67345784
110	696	chr14	67805083	G	T	37	37	60	60	84	0.036	81	3	21	0.043	21,0	0.0357143	FALSE	KJAJ9_2B_DKOBM_Gr	intronic	Dock5	67805083
111	712	chr14	86330884	T	G	37	37	60	60	78	0.05	75	3	32	0.033	32,0	0.0384615	FALSE	KJAJ9_2B_DKOBM_Gr	intergenic	Gm32815(dist=30966),Diaph3(dist=324473)	86330884
112	713	chr14	89355353	A	T	37	37	60	60	74	0.139	64	10	23	0.045	23,0	0.135135	FALSE	KJAJ9_2B_DKOBM_Gr	intergenic	Pcdh20(dist=883957),Gm5088(dist=540871)	89355353
114	717	chr14	98739222	C	T	37	37	60	60	95	0.044	92	3	40	0.027	40,0	0.0315789	FALSE	KJAJ9_2B_DKOBM_Gr	intergenic	Dach1(dist=569457),Mzt1(dist=295322)	98739222
115	723	chr14	110260125	A	C	37	37	60	60	78	0.091	72	6	29	0.036	29,0	0.0769231	FALSE	KJAJ9_2B_DKOBM_Gr	intergenic	Slitrk1(dist=1345886),Slitrk6(dist=488453)	110260125
117	726	chr14	111227024	A	G	37	37	60	60	59	0.086	55	4	27	0.038	27,0	0.0677966	FALSE	KJAJ9_2B_DKOBM_Gr	intergenic	Slitrk6(dist=471875),Slitrk5(dist=448091)	111227024
118	727	chr14	114482016	G	T	37	37	60	60	84	0.088	77	7	24	0.04	24,0	0.0833333	FALSE	KJAJ9_2B_DKOBM_Gr	intergenic	NONE(dist=NONE),4930524C18Rik(dist=349949)	114482016
119	730	chr14	118632916	G	A	37	37	60	60	110	0.038	106	4	42	0.027	42,0	0.0363636	FALSE	KJAJ9_2B_DKOBM_Gr	intronic	Abcc4	118632916
120	733	chr14	121465228	C	T	37	37	60	60	80	0.064	75	5	22	0.045	22,0	0.0625	FALSE	KJAJ9_2B_DKOBM_Gr	intronic	Slc15a1	121465228
121	739	chr15	7065465	G	A	37	37	60	60	84	0.153	72	12	22	0.047	22,0	0.142857	FALSE	KJAJ9_2B_DKOBM_Gr	intergenic	Osmr(dist=191152),Lifr(dist=64107)	7065465
122	748	chr15	20042298	G	C	37	37	60	60	91	0.109	81	10	37	0.029	37,0	0.10989	FALSE	KJAJ9_2B_DKOBM_Gr	intergenic	Gm35496(dist=838969),Acot10(dist=622916)	20042298
123	752	chr15	24888250	C	A	37	25	60	60	78	0.052	75	3	28	0.037	28,0	0.0384615	FALSE	KJAJ9_2B_DKOBM_Gr	intergenic	Cdh18(dist=1413832),Basp1(dist=475027)	24888250
124	753	chr15	28421228	C	T	37	37	60	60	89	0.069	84	5	28	0.035	28,0	0.0561798	FALSE	KJAJ9_2B_DKOBM_Gr	intronic	Dnah5	28421228
125	767	chr15	52382446	G	T	37	37	60	60	94	0.053	90	4	35	0.03	35,0	0.0425532	FALSE	KJAJ9_2B_DKOBM_Gr	intergenic	Slc30a8(dist=46648),Med30(dist=329999)	52382446
126	768	chr15	56066975	G	T	37	37	60	60	85	0.535	40	45	29	0.037	29,0	0.529412	FALSE	KJAJ9_2B_DKOBM_Gr	intergenic	Sntb1(dist=160026),Has2(dist=598652)	56066975
127	769	chr15	56730214	C	A	37	37	60	60	88	0.046	85	3	27	0.034	27,0	0.0340909	FALSE	KJAJ9_2B_DKOBM_Gr	intergenic	Has2(dist=35668),Slc22a22(dist=513553)	56730214
128	771	chr15	57087957	A	G	37	37	60	60	83	0.072	78	5	31	0.034	31,0	0.060241	FALSE	KJAJ9_2B_DKOBM_Gr	intergenic	Has2(dist=393411),Slc22a22(dist=155810)	57087957
129	774	chr15	59541589	A	G	37	37	60	60	79	0.05	76	3	18	0.056	18,0	0.0379747	FALSE	KJAJ9_2B_DKOBM_Gr	intronic	Nsmce2	59541589
130	782	chr15	87204964	G	T	37	37	60	60	91	0.075	85	6	26	0.036	26,0	0.0659341	FALSE	KJAJ9_2B_DKOBM_Gr	ncRNA_intronic	A930027H12Rik	87204964
131	798	chr16	4430475	G	A	37	37	60	60	86	0.046	83	3	31	0.031	31,0	0.0348837	FALSE	KJAJ9_2B_DKOBM_Gr	intergenic	Adcy9(dist=9977),Srl(dist=49737)	4430475
132	800	chr16	9773559	T	C	37	37	60	60	96	0.141	82	14	26	0.037	26,0	0.145833	FALSE	KJAJ9_2B_DKOBM_Gr	intronic	Grin2a	9773559
133	802	chr16	24479664	G	A	37	37	60	60	83	0.047	80	3	39	0.028	39,0	0.0361446	FALSE	KJAJ9_2B_DKOBM_Gr	intronic	Lpp	24479664
134	803	chr16	27111056	A	G	37	37	60	60	76	0.039	73	3	19	0.052	19,0	0.0394737	FALSE	KJAJ9_2B_DKOBM_Gr	intergenic	Gmnc(dist=119404),Ostn(dist=196585)	27111056
135	807	chr16	32550304	A	C	37	25	60	60	84	0.065	79	5	28	0.036	28,0	0.0595238	FALSE	KJAJ9_2B_DKOBM_Gr	intergenic	Zdhhc19(dist=43090),Tfrc(dist=58592)	32550304
136	809	chr16	34960283	C	T	37	37	60	60	86	0.046	83	3	39	0.026	39,0	0.0348837	FALSE	KJAJ9_2B_DKOBM_Gr	intronic	Mylk	34960283
137	811	chr16	35497223	G	A	37	37	60	60	126	0.056	120	6	41	0.026	41,0	0.047619	FALSE	KJAJ9_2B_DKOBM_Gr	intergenic	Pdia5(dist=6350),1600019K03Rik(dist=5947)	35497223
138	814	chr16	37826542	C	T	37	37	60	60	101	0.04	98	3	24	0.042	24,0	0.029703	FALSE	KJAJ9_2B_DKOBM_Gr	intronic	Fstl1	37826542
139	817	chr16	42323663	A	G	37	37	60	60	56	0.086	52	4	21	0.047	21,0	0.0714286	FALSE	KJAJ9_2B_DKOBM_Gr	intronic	Gap43	42323663
140	821	chr16	58305955	T	G	37	37	60	60	75	0.133	65	10	28	0.033	28,0	0.133333	FALSE	KJAJ9_2B_DKOBM_Gr	intergenic	Col8a1(dist=551218),Dcbld2(dist=102580)	58305955
141	824	chr16	62785017	C	A	37	37	60	60	91	0.043	88	3	33	0.031	33,0	0.032967	FALSE	KJAJ9_2B_DKOBM_Gr	intronic	Nsun3	62785017
142	827	chr16	71692061	G	A	37	37	60	60	63	0.094	58	5	28	0.034	28,0	0.0793651	FALSE	KJAJ9_2B_DKOBM_Gr	intergenic	4930567J20Rik(dist=424885),8030451O07Rik(dist=534322)	71692061
143	828	chr16	71830529	G	T	37	37	60	60	75	0.067	71	4	24	0.04	24,0	0.0533333	FALSE	KJAJ9_2B_DKOBM_Gr	intergenic	4930567J20Rik(dist=563353),8030451O07Rik(dist=395854)	71830529
144	833	chr16	86583615	G	A	37	37	60	60	66	0.061	63	3	29	0.037	29,0	0.0454545	FALSE	KJAJ9_2B_DKOBM_Gr	intergenic	Adamts5(dist=682490),Gm32461(dist=186311)	86583615
145	836	chr16	92381965	C	T	37	37	60	60	59	0.066	56	3	10	0.067	10,0	0.0508475	FALSE	KJAJ9_2B_DKOBM_Gr	ncRNA_intronic	Gm29805	92381965
146	845	chr17	10648347	T	C	37	37	60	60	74	0.068	70	4	19	0.049	19,0	0.0540541	FALSE	KJAJ9_2B_DKOBM_Gr	intronic	Pacrg	10648347
147	851	chr17	16323667	G	A	37	37	60	60	83	0.037	80	3	29	0.034	29,0	0.0361446	FALSE	KJAJ9_2B_DKOBM_Gr	intergenic	Rgmb(dist=492421),BC002059(dist=627869)	16323667
148	856	chr17	20745599	C	A	37	37	60	60	71	0.055	68	3	27	0.036	27,0	0.0422535	FALSE	KJAJ9_2B_DKOBM_Gr	intergenic	Vmn1r227(dist=9473),Vmn1r228(dist=30460)	20745599
149	869	chr17	29428055	C	A	37	37	60	60	99	0.049	95	4	39	0.029	39,0	0.040404	FALSE	KJAJ9_2B_DKOBM_Gr	intergenic	Fgd2(dist=48520),Gm26885(dist=18783)	29428055
150	874	chr17	33598278	C	T	37	20	60	60	88	0.045	83	5	24	0.039	24,0	0.0568182	FALSE	KJAJ9_2B_DKOBM_Gr	exonic	Myo1f	33598278	line835	nonsynonymous SNV	Myo1f:NM_053214:exon21:c.C2294T:p.A765V,
151	887	chr17	41346853	G	A	37	20	60	60	91	0.046	86	5	19	0.049	19,0	0.0549451	FALSE	KJAJ9_2B_DKOBM_Gr	intergenic	Mmut(dist=384864),Ptchd4(dist=969094)	41346853
152	893	chr17	44666415	T	C	37	37	60	60	93	0.044	90	3	32	0.033	32,0	0.0322581	FALSE	KJAJ9_2B_DKOBM_Gr	intronic	Runx2	44666415
153	896	chr17	47791275	A	T	37	37	60	60	82	0.12	73	9	35	0.032	35,0	0.109756	FALSE	KJAJ9_2B_DKOBM_Gr	intronic	Tfeb	47791275
154	899	chr17	49639390	G	A	37	37	60	60	88	0.115	79	9	31	0.034	31,0	0.102273	FALSE	KJAJ9_2B_DKOBM_Gr	intronic	Kif6	49639390
155	901	chr17	51972962	T	C	37	29	60	60	106	0.038	102	4	32	0.03	32,0	0.0377358	FALSE	KJAJ9_2B_DKOBM_Gr	intergenic	Gm20098(dist=7705),Gm19585(dist=176327)	51972962
156	905	chr17	57007222	C	T	37	37	60	60	117	0.043	110	7	36	0.027	36,0	0.0598291	FALSE	KJAJ9_2B_DKOBM_Gr	intronic	Gtf2f1	57007222
157	910	chr17	65000056	C	T	37	37	60	60	86	0.107	78	8	31	0.036	31,0	0.0930233	FALSE	KJAJ9_2B_DKOBM_Gr	intergenic	4930583I09Rik(dist=163985),Tmem232(dist=255949)	65000056
159	917	chr17	73516102	C	A	37	37	60	60	82	0.084	76	6	42	0.025	42,0	0.0731707	FALSE	KJAJ9_2B_DKOBM_Gr	intronic	Galnt14	73516102
160	918	chr17	73920280	A	T	37	37	60	60	78	0.055	74	4	37	0.029	37,0	0.0512821	FALSE	KJAJ9_2B_DKOBM_Gr	intronic	Xdh	73920280
161	923	chr17	82080517	T	C	37	29	60	60	95	0.042	91	4	38	0.027	38,0	0.0421053	FALSE	KJAJ9_2B_DKOBM_Gr	intergenic	Slc8a1(dist=342130),Gm19689(dist=953075)	82080517
163	925	chr17	82766950	C	A	37	37	60	60	68	0.154	58	10	26	0.038	26,0	0.147059	FALSE	KJAJ9_2B_DKOBM_Gr	intergenic	Slc8a1(dist=1028563),Gm19689(dist=266642)	82766950
164	937	chr18	6565563	C	A	37	37	60	60	80	0.05	77	3	27	0.035	27,0	0.0375	FALSE	KJAJ9_2B_DKOBM_Gr	intergenic	Epc1(dist=49455),4921524L21Rik(dist=38066)	6565563
165	940	chr18	12273042	A	T	37	29	60	60	71	0.081	67	4	24	0.038	24,0	0.056338	FALSE	KJAJ9_2B_DKOBM_Gr	intronic	Ankrd29	12273042
167	943	chr18	27446748	A	C	37	37	60	60	57	0.086	53	4	35	0.03	35,0	0.0701754	FALSE	KJAJ9_2B_DKOBM_Gr	intergenic	Celf4(dist=1692591),4930474G06Rik(dist=1113416)	27446748
168	944	chr18	29178713	C	G	37	37	60	60	88	0.056	84	4	24	0.042	24,0	0.0454545	FALSE	KJAJ9_2B_DKOBM_Gr	intergenic	4930474G06Rik(dist=180537),4930578E11Rik(dist=218003)	29178713
169	946	chr18	29265043	G	T	37	37	60	60	80	0.074	75	5	26	0.036	26,0	0.0625	FALSE	KJAJ9_2B_DKOBM_Gr	intergenic	4930474G06Rik(dist=266867),4930578E11Rik(dist=131673)	29265043
170	950	chr18	38993213	G	A	37	37	60	60	90	0.047	86	4	26	0.04	26,0	0.0444444	FALSE	KJAJ9_2B_DKOBM_Gr	UTR5	Arhgap26(NM_175164:c.-263G>A,NM_001361073:c.-263G>A,NM_001374831:c.-263G>A)	38993213
171	958	chr18	48750415	G	A	37	37	60	60	66	0.064	62	4	30	0.031	30,0	0.0606061	FALSE	KJAJ9_2B_DKOBM_Gr	intergenic	G630055G22Rik(dist=642435),1700044K03Rik(dist=772874)	48750415
172	963	chr18	59860849	C	T	37	37	60	60	101	0.04	98	3	37	0.025	37,0	0.029703	FALSE	KJAJ9_2B_DKOBM_Gr	ncRNA_intronic	Gm35234	59860849
174	971	chr18	70818242	A	G	37	37	60	60	93	0.067	88	5	27	0.039	27,0	0.0537634	FALSE	KJAJ9_2B_DKOBM_Gr	intergenic	Mbd2(dist=192111),Dcc(dist=435390)	70818242
175	972	chr18	71021472	G	A	37	37	60	60	92	0.063	87	5	27	0.037	27,0	0.0543478	FALSE	KJAJ9_2B_DKOBM_Gr	intergenic	Mbd2(dist=395341),Dcc(dist=232160)	71021472
176	974	chr18	73096265	C	T	37	37	60	60	75	0.053	72	3	36	0.031	36,0	0.04	FALSE	KJAJ9_2B_DKOBM_Gr	intergenic	Gm31908(dist=175175),Mex3c(dist=476440)	73096265
177	975	chr18	75102250	T	A	37	37	60	60	82	0.074	77	5	31	0.032	31,0	0.0609756	FALSE	KJAJ9_2B_DKOBM_Gr	intronic	Dym	75102250
178	982	chr18	84215026	T	C	37	37	60	60	62	0.048	59	3	11	0.084	11,0	0.0483871	FALSE	KJAJ9_2B_DKOBM_Gr	intronic	Zfp407	84215026
179	985	chr18	88665187	T	C	37	37	60	60	99	0.065	92	7	31	0.031	31,0	0.0707071	FALSE	KJAJ9_2B_DKOBM_Gr	intergenic	Cbln2(dist=1946904),Socs6(dist=199982)	88665187
180	990	chr19	12740480	C	T	37	20	60	60	87	0.059	81	6	33	0.029	33,0	0.0689655	FALSE	KJAJ9_2B_DKOBM_Gr	intergenic	Keg1(dist=20584),Cntf(dist=23048)	12740480
181	994	chr19	22429607	A	T	37	37	60	60	89	0.035	86	3	33	0.032	33,0	0.0337079	FALSE	KJAJ9_2B_DKOBM_Gr	intronic	Trpm3	22429607
182	1000	chr19	27366131	G	A	37	37	60	60	87	0.036	84	3	34	0.032	34,0	0.0344828	FALSE	KJAJ9_2B_DKOBM_Gr	intergenic	Gm35554(dist=9722),Pum3(dist=22567)	27366131
183	1001	chr19	28396127	G	A	37	37	60	60	74	0.054	71	3	45	0.024	45,0	0.0405405	FALSE	KJAJ9_2B_DKOBM_Gr	intronic	Glis3	28396127
184	1006	chr19	39735789	G	A	37	37	48	48	73	0.068	69	4	25	0.041	25,0	0.0547945	FALSE	KJAJ9_2B_DKOBM_Gr	intronic	Cyp2c68	39735789
185	1007	chr19	40442987	C	A	37	25	60	60	92	0.044	88	4	23	0.044	23,0	0.0434783	FALSE	KJAJ9_2B_DKOBM_Gr	intronic	Sorbs1	40442987
186	1008	chr19	42844279	T	C	37	37	60	60	65	0.09	60	5	32	0.03	32,0	0.0769231	FALSE	KJAJ9_2B_DKOBM_Gr	intronic	Hpse2	42844279
187	1009	chr19	44236822	G	T	37	37	60	60	86	0.081	79	7	25	0.041	25,0	0.0813953	FALSE	KJAJ9_2B_DKOBM_Gr	intronic	Scd3	44236822
188	1015	chr19	47941698	C	T	37	37	60	60	103	0.031	99	4	24	0.041	24,0	0.038835	FALSE	KJAJ9_2B_DKOBM_Gr	intronic	Cfap58	47941698
189	1017	chr19	55109829	C	T	37	37	60	60	88	0.08	82	6	43	0.025	43,0	0.0681818	FALSE	KJAJ9_2B_DKOBM_Gr	intronic	Gpam	55109829
190	1019	chr19	59020682	C	G	37	37	60	60	98	0.297	69	29	35	0.031	35,0	0.295918	FALSE	KJAJ9_2B_DKOBM_Gr	intronic	Shtn1	59020682
191	1025	chr2	12988752	T	C	37	37	60	60	79	0.051	76	3	27	0.035	27,0	0.0379747	FALSE	KJAJ9_2B_DKOBM_Gr	intronic	Pter	12988752
192	1026	chr2	15328524	G	A	37	37	60	60	85	0.329	57	28	33	0.031	33,0	0.329412	FALSE	KJAJ9_2B_DKOBM_Gr	intergenic	Arl5b(dist=246068),Malrd1(dist=197955)	15328524
193	1033	chr2	26615135	A	C	37	37	60	60	73	0.054	70	3	35	0.03	35,0	0.0410959	FALSE	KJAJ9_2B_DKOBM_Gr	intergenic	Agpat2(dist=10718),Dipk1b(dist=13322)	26615135
194	1038	chr2	33166228	C	T	37	37	60	60	77	0.053	74	3	24	0.043	24,0	0.038961	FALSE	KJAJ9_2B_DKOBM_Gr	intronic	Ralgps1	33166228
195	1039	chr2	35963910	A	T	37	37	60	60	86	0.585	35	51	26	0.037	26,0	0.593023	FALSE	KJAJ9_2B_DKOBM_Gr	intronic	Ttll11	35963910
196	1040	chr2	37798379	C	T	37	37	60	60	83	0.048	80	3	31	0.032	31,0	0.0361446	FALSE	KJAJ9_2B_DKOBM_Gr	UTR3	Crb2(NM_001163566:c.*1707C>T)	37798379
197	1042	chr2	40720569	A	T	37	37	60	60	78	0.039	75	3	19	0.052	19,0	0.0384615	FALSE	KJAJ9_2B_DKOBM_Gr	intronic	Lrp1b	40720569
198	1045	chr2	44414761	C	T	37	37	60	60	77	0.054	74	3	32	0.032	32,0	0.038961	FALSE	KJAJ9_2B_DKOBM_Gr	intergenic	Arhgap15(dist=18808),Gtdc1(dist=149651)	44414761
199	1046	chr2	49581108	G	A	37	37	60	60	64	0.046	61	3	40	0.027	40,0	0.046875	FALSE	KJAJ9_2B_DKOBM_Gr	intergenic	Epc2(dist=29499),Kif5c(dist=38178)	49581108
200	1051	chr2	54361950	G	A	37	37	60	60	72	0.055	69	3	36	0.029	36,0	0.0416667	FALSE	KJAJ9_2B_DKOBM_Gr	intergenic	Rprm(dist=276398),Galnt13(dist=74437)	54361950
201	1052	chr2	63123454	G	A	37	37	60	60	91	0.099	83	8	25	0.045	25,0	0.0879121	FALSE	KJAJ9_2B_DKOBM_Gr	intronic	Kcnh7	63123454
202	1061	chr2	79155773	T	C	37	37	60	60	57	0.067	54	3	17	0.049	17,0	0.0526316	FALSE	KJAJ9_2B_DKOBM_Gr	intergenic	Ube2e3(dist=235190),Itga4(dist=99653)	79155773
203	1062	chr2	81391873	G	A	37	37	60	60	60	0.068	57	3	26	0.04	26,0	0.05	FALSE	KJAJ9_2B_DKOBM_Gr	intergenic	Nup35(dist=731802),Zfp804a(dist=661785)	81391873
204	1063	chr2	81887365	C	A	37	37	60	60	91	0.055	87	4	22	0.045	22,0	0.043956	FALSE	KJAJ9_2B_DKOBM_Gr	intergenic	Nup35(dist=1227294),Zfp804a(dist=166293)	81887365
205	1064	chr2	83024298	T	A	37	37	60	60	52	0.076	49	3	22	0.048	22,0	0.0576923	FALSE	KJAJ9_2B_DKOBM_Gr	intergenic	Fsip2(dist=15361),Zc3h15(dist=620280)	83024298
206	1067	chr2	84985136	T	G	37	37	60	60	87	0.061	82	5	25	0.042	25,0	0.0574713	FALSE	KJAJ9_2B_DKOBM_Gr	intergenic	Prg2(dist=1504),Prg3(dist=3079)	84985136
208	1069	chr2	87507456	T	G	37	37	60	60	69	0.07	65	4	34	0.029	34,0	0.057971	FALSE	KJAJ9_2B_DKOBM_Gr	UTR5	Pramel6(NM_178249:c.-1002T>G)	87507456
209	1070	chr2	89635871	C	T	37	37	60	60	86	0.106	78	8	30	0.035	30,0	0.0930233	FALSE	KJAJ9_2B_DKOBM_Gr	intergenic	Olfr1249(dist=4975),Olfr1250(dist=20624)	89635871
210	1072	chr2	94821817	C	A	37	37	60	60	79	0.174	64	15	32	0.034	32,0	0.189873	FALSE	KJAJ9_2B_DKOBM_Gr	intergenic	Gm13793(dist=91111),Lrrc4c(dist=1496352)	94821817
211	1073	chr2	95198626	T	G	37	37	60	60	79	0.053	76	3	22	0.042	22,0	0.0379747	FALSE	KJAJ9_2B_DKOBM_Gr	intergenic	Gm13793(dist=467920),Lrrc4c(dist=1119543)	95198626
213	1075	chr2	96630692	T	A	37	37	60	60	76	0.087	70	6	24	0.046	24,0	0.0789474	FALSE	KJAJ9_2B_DKOBM_Gr	intronic	Lrrc4c	96630692
214	1077	chr2	97413504	G	C	37	37	60	60	85	0.049	82	3	19	0.049	19,0	0.0352941	FALSE	KJAJ9_2B_DKOBM_Gr	intronic	Lrrc4c	97413504
215	1078	chr2	97610243	C	T	37	37	60	60	83	0.072	78	5	33	0.03	33,0	0.060241	FALSE	KJAJ9_2B_DKOBM_Gr	intronic	Lrrc4c	97610243
216	1088	chr2	105700150	G	A	37	37	60	60	81	0.049	78	3	29	0.033	29,0	0.037037	FALSE	KJAJ9_2B_DKOBM_Gr	UTR3	Elp4(NM_023876:c.*2580C>T)	105700150
217	1089	chr2	107735125	A	G	37	37	60	60	66	0.462	36	30	26	0.036	26,0	0.454545	FALSE	KJAJ9_2B_DKOBM_Gr	intergenic	Kcna4(dist=436621),Gm13923(dist=1287421)	107735125
218	1090	chr2	110592834	C	A	37	37	60	60	94	0.053	89	5	35	0.031	35,0	0.0531915	FALSE	KJAJ9_2B_DKOBM_Gr	intergenic	Fibin(dist=229841),Slc5a12(dist=4465)	110592834
219	1092	chr2	111370931	C	T	37	37	60	60	77	0.051	74	3	23	0.042	23,0	0.038961	FALSE	KJAJ9_2B_DKOBM_Gr	intergenic	Olfr1283(dist=1380),Olfr1284(dist=8071)	111370931
220	1093	chr2	111521518	C	T	37	37	60	60	86	0.111	76	10	20	0.048	20,0	0.116279	FALSE	KJAJ9_2B_DKOBM_Gr	intergenic	Olfr1290(dist=27703),Olfr1294(dist=15831)	111521518
221	1094	chr2	115739508	T	C	37	20	60	60	59	0.048	56	3	22	0.04	22,0	0.0508475	FALSE	KJAJ9_2B_DKOBM_Gr	intronic	BC052040	115739508
222	1106	chr2	138709579	G	A	37	37	60	60	90	0.044	87	3	32	0.031	32,0	0.0333333	FALSE	KJAJ9_2B_DKOBM_Gr	intergenic	Btbd3(dist=422157),Mir1952(dist=110350)	138709579
223	1110	chr2	144837169	T	C	37	37	60	60	82	0.062	78	4	33	0.032	33,0	0.0487805	FALSE	KJAJ9_2B_DKOBM_Gr	intergenic	Scp2d1(dist=12754),Slc24a3(dist=330606)	144837169
224	1112	chr2	147831831	C	T	37	37	60	60	43	0.044	40	3	16	0.056	16,0	0.0697674	FALSE	KJAJ9_2B_DKOBM_Gr	intergenic	A530006G24Rik(dist=114199),Foxa2(dist=211046)	147831831
226	1115	chr2	149828959	C	G	37	37	60	60	69	0.056	66	3	31	0.036	31,0	0.0434783	FALSE	KJAJ9_2B_DKOBM_Gr	intergenic	Gm14133(dist=30139),Syndig1(dist=1824)	149828959
228	1123	chr2	158598041	C	T	37	37	60	60	69	0.072	65	4	29	0.036	29,0	0.057971	FALSE	KJAJ9_2B_DKOBM_Gr	ncRNA_intronic	Gm14204	158598041
229	1124	chr2	160268312	T	G	37	37	60	60	85	0.047	82	3	29	0.034	29,0	0.0352941	FALSE	KJAJ9_2B_DKOBM_Gr	intergenic	9130015L21Rik(dist=227692),Gm826(dist=43089)	160268312
230	1125	chr2	163491467	G	A	37	37	60	60	79	0.064	75	4	28	0.04	28,0	0.0506329	FALSE	KJAJ9_2B_DKOBM_Gr	upstream	R3hdml(dist=851)	163491467
231	1127	chr2	165200547	C	T	37	37	60	60	94	0.058	89	5	37	0.032	37,0	0.0531915	FALSE	KJAJ9_2B_DKOBM_Gr	intronic	Cdh22	165200547
232	1144	chr3	20247718	G	A	37	37	60	60	65	0.136	57	8	27	0.036	27,0	0.123077	FALSE	KJAJ9_2B_DKOBM_Gr	intergenic	Cpa3(dist=5537),Cpb1(dist=1761)	20247718
233	1148	chr3	20250001	T	C	37	37	60	60	88	0.114	79	9	26	0.038	26,0	0.102273	FALSE	KJAJ9_2B_DKOBM_Gr	intronic	Cpb1	20250001
234	1150	chr3	26330619	G	A	37	37	60	60	76	0.066	72	4	19	0.048	19,0	0.0526316	FALSE	KJAJ9_2B_DKOBM_Gr	intronic	Nlgn1	26330619
235	1158	chr3	43948436	C	A	37	37	60	60	84	0.095	77	7	22	0.045	22,0	0.0833333	FALSE	KJAJ9_2B_DKOBM_Gr	intergenic	NONE(dist=NONE),2610316D01Rik(dist=1332003)	43948436
236	1161	chr3	48239982	C	G	37	37	60	60	63	0.081	59	4	33	0.032	33,0	0.0634921	FALSE	KJAJ9_2B_DKOBM_Gr	intergenic	Gm7977(dist=213223),1700018B24Rik(dist=365750)	48239982
237	1162	chr3	48994129	T	A	37	37	60	60	84	0.048	81	3	32	0.031	32,0	0.0357143	FALSE	KJAJ9_2B_DKOBM_Gr	intergenic	1700018B24Rik(dist=385026),Pcdh18(dist=749167)	48994129
238	1163	chr3	49682915	G	A	37	37	60	60	79	0.103	72	7	22	0.044	22,0	0.0886076	FALSE	KJAJ9_2B_DKOBM_Gr	intergenic	1700018B24Rik(dist=1073812),Pcdh18(dist=60381)	49682915
239	1171	chr3	56493038	G	T	37	37	60	60	73	0.171	61	12	29	0.034	29,0	0.164384	FALSE	KJAJ9_2B_DKOBM_Gr	intergenic	Nbea(dist=309337),Tm4sf1(dist=792573)	56493038
240	1172	chr3	57554203	G	A	37	37	60	60	81	0.06	77	4	21	0.047	21,0	0.0493827	FALSE	KJAJ9_2B_DKOBM_Gr	intronic	Wwtr1	57554203
241	1174	chr3	63061873	A	C	37	37	60	60	75	0.08	70	5	17	0.054	17,0	0.0666667	FALSE	KJAJ9_2B_DKOBM_Gr	intergenic	Gpr149(dist=456433),Mme(dist=233338)	63061873
242	1175	chr3	67486332	C	A	37	37	60	60	96	0.032	93	3	19	0.048	19,0	0.03125	FALSE	KJAJ9_2B_DKOBM_Gr	intronic	Rarres1	67486332
243	1176	chr3	68278965	T	A	37	37	60	60	40	0.091	37	3	16	0.06	16,0	0.075	FALSE	KJAJ9_2B_DKOBM_Gr	intronic	Iqschfp,Schip1	68278965
244	1178	chr3	72038467	T	A	37	37	60	60	92	0.043	89	3	32	0.03	32,0	0.0326087	FALSE	KJAJ9_2B_DKOBM_Gr	intergenic	Gm6634(dist=1231176),Sis(dist=850090)	72038467
245	1179	chr3	72220955	C	T	37	37	60	60	67	0.103	61	6	28	0.035	28,0	0.0895522	FALSE	KJAJ9_2B_DKOBM_Gr	intergenic	Gm6634(dist=1413664),Sis(dist=667602)	72220955
246	1186	chr3	88143390	C	T	37	37	60	60	76	0.483	39	37	26	0.037	26,0	0.486842	FALSE	KJAJ9_2B_DKOBM_Gr	intronic	Mef2d	88143390
247	1196	chr3	94937244	G	A	37	37	40	44	97	0.051	93	4	22	0.045	22,0	0.0412371	FALSE	KJAJ9_2B_DKOBM_Gr	exonic	Selenbp1	94937244	line924	nonsynonymous SNV	Selenbp1:NM_009150:exon4:c.G211A:p.E71K,
248	1202	chr3	105369799	G	T	37	37	60	60	92	0.044	89	3	25	0.037	25,0	0.0326087	FALSE	KJAJ9_2B_DKOBM_Gr	intergenic	4930564D02Rik(dist=290993),Kcnd3os(dist=78391)	105369799
249	1204	chr3	112698389	G	T	37	37	60	60	102	0.116	91	11	27	0.038	27,0	0.107843	FALSE	KJAJ9_2B_DKOBM_Gr	intergenic	Gm6602(dist=616388),Amy2b(dist=449267)	112698389
250	1206	chr3	114182221	G	A	37	37	60	60	84	0.048	81	3	28	0.037	28,0	0.0357143	FALSE	KJAJ9_2B_DKOBM_Gr	intronic	Col11a1	114182221
251	1207	chr3	114890608	A	G	37	37	60	60	70	0.043	67	3	16	0.057	16,0	0.0428571	FALSE	KJAJ9_2B_DKOBM_Gr	intergenic	Col11a1(dist=669852),Olfm3(dist=13470)	114890608
253	1213	chr3	124297853	A	G	37	37	60	60	81	0.025	78	3	31	0.03	31,0	0.037037	FALSE	KJAJ9_2B_DKOBM_Gr	intergenic	NONE(dist=NONE),Tram1l1(dist=23184)	124297853
254	1216	chr3	124298900	C	T	37	37	60	60	104	0.295	74	30	28	0.036	28,0	0.288462	FALSE	KJAJ9_2B_DKOBM_Gr	intergenic	NONE(dist=NONE),Tram1l1(dist=22137)	124298900
255	1221	chr3	129730824	C	T	37	29	60	60	102	0.039	98	4	21	0.047	21,0	0.0392157	FALSE	KJAJ9_2B_DKOBM_Gr	intronic	Egf	129730824
256	1223	chr3	134438746	G	A	37	37	60	60	81	0.103	74	7	33	0.033	33,0	0.0864198	FALSE	KJAJ9_2B_DKOBM_Gr	intergenic	4930539C22Rik(dist=15111),Tacr3(dist=390261)	134438746
257	1224	chr3	135869304	G	A	37	20	60	60	96	0.054	90	6	29	0.035	29,0	0.0625	FALSE	KJAJ9_2B_DKOBM_Gr	intronic	Slc39a8	135869304
258	1231	chr3	147736515	A	G	37	37	60	60	71	0.057	68	3	42	0.026	42,0	0.0422535	FALSE	KJAJ9_2B_DKOBM_Gr	intergenic	Ttll7(dist=752507),Adgrl2(dist=1079071)	147736515
259	1244	chr4	45995068	T	C	37	37	60	60	97	0.157	83	14	23	0.04	23,0	0.14433	FALSE	KJAJ9_2B_DKOBM_Gr	intronic	Tdrd7	45995068
260	1245	chr4	48084627	C	T	37	37	60	60	66	0.063	63	3	14	0.063	14,0	0.0454545	FALSE	KJAJ9_2B_DKOBM_Gr	UTR3	Nr4a3(NM_015743:c.*1275C>T)	48084627
261	1256	chr4	65011584	G	A	37	37	60	60	78	0.076	73	5	23	0.048	23,0	0.0641026	FALSE	KJAJ9_2B_DKOBM_Gr	intergenic	Gm11217(dist=734981),Pappa(dist=112590)	65011584
262	1257	chr4	69335345	A	T	37	37	60	60	78	0.063	74	4	19	0.047	19,0	0.0512821	FALSE	KJAJ9_2B_DKOBM_Gr	intergenic	Brinp1(dist=380948),Cdk5rap2(dist=881510)	69335345
263	1258	chr4	76899775	A	C	37	29	60	60	93	0.043	89	4	24	0.039	24,0	0.0430108	FALSE	KJAJ9_2B_DKOBM_Gr	intronic	Ptprd	76899775
264	1263	chr4	91221688	G	A	37	37	60	60	83	0.082	77	6	25	0.044	25,0	0.0722892	FALSE	KJAJ9_2B_DKOBM_Gr	intergenic	Gm12633(dist=860374),Elavl2(dist=29001)	91221688
265	1267	chr4	97154750	A	T	37	37	60	60	84	0.038	81	3	21	0.047	21,0	0.0357143	FALSE	KJAJ9_2B_DKOBM_Gr	intergenic	Gm12695(dist=368000),E130114P18Rik(dist=413125)	97154750
266	1270	chr4	100995411	A	T	37	37	60	60	71	0.229	56	15	27	0.038	27,0	0.211268	FALSE	KJAJ9_2B_DKOBM_Gr	intronic	Cachd1	100995411
267	1271	chr4	103541194	A	G	37	37	60	60	87	0.048	84	3	27	0.036	27,0	0.0344828	FALSE	KJAJ9_2B_DKOBM_Gr	intergenic	Gm12718(dist=49006),Dab1(dist=78306)	103541194
268	1278	chr4	113540724	C	T	37	37	60	58	42	0.102	38	4	11	0.083	11,0	0.0952381	FALSE	KJAJ9_2B_DKOBM_Gr	intronic	Skint5	113540724
270	1284	chr4	119131166	G	A	37	37	60	60	57	0.036	54	3	19	0.048	19,0	0.0526316	FALSE	KJAJ9_2B_DKOBM_Gr	ncRNA_intronic	Gm12867	119131166
271	1286	chr4	119514825	T	C	37	37	60	60	90	0.043	87	3	34	0.029	34,0	0.0333333	FALSE	KJAJ9_2B_DKOBM_Gr	intergenic	Rimkla(dist=22227),Frg2f1(dist=15490)	119514825
272	1294	chr4	128297263	T	A	37	37	60	60	85	0.046	82	3	24	0.04	24,0	0.0352941	FALSE	KJAJ9_2B_DKOBM_Gr	exonic	Csmd2	128297263	line947	nonsynonymous SNV	Csmd2:NM_001281955:exon9:c.T1292A:p.V431E,
273	1295	chr4	128637955	C	T	37	37	60	60	83	0.242	63	20	27	0.036	27,0	0.240964	FALSE	KJAJ9_2B_DKOBM_Gr	intergenic	Tlr12(dist=19336),Phc2(dist=16747)	128637955
274	1302	chr4	135721433	A	G	37	37	60	60	86	0.059	82	4	26	0.035	26,0	0.0465116	FALSE	KJAJ9_2B_DKOBM_Gr	intergenic	Ifnlr1(dist=13253),Il22ra1(dist=6726)	135721433
275	1305	chr4	139417368	C	T	37	37	60	60	89	0.458	48	41	17	0.056	17,0	0.460674	FALSE	KJAJ9_2B_DKOBM_Gr	exonic	Ubr4	139417368	line950	nonsynonymous SNV	Ubr4:NM_001160319:exon32:c.C4487T:p.T1496M,
276	1306	chr4	140240105	C	A	37	37	60	60	94	0.052	90	4	37	0.028	37,0	0.0425532	FALSE	KJAJ9_2B_DKOBM_Gr	intronic	Igsf21	140240105
277	1330	chr4	146116239	T	C	37	37	60	37	52	0.114	47	5	9	0.086	9,0	0.0961538	FALSE	KJAJ9_2B_DKOBM_Gr	intronic	Zfp987	146116239
278	1341	chr4	148568677	T	A	37	37	60	60	90	0.089	83	7	26	0.036	26,0	0.0777778	FALSE	KJAJ9_2B_DKOBM_Gr	exonic	Exosc10	148568677	line953	nonsynonymous SNV	Exosc10:NM_016699:exon13:c.T1613A:p.L538Q,Exosc10:NM_001355490:exon13:c.T1613A:p.L538Q,Exosc10:NM_001355489:exon13:c.T1364A:p.L455Q,
279	1346	chr4	152903696	A	G	37	37	60	60	78	0.051	75	3	29	0.033	29,0	0.0384615	FALSE	KJAJ9_2B_DKOBM_Gr	intergenic	Gm833(dist=202774),Ajap1(dist=469525)	152903696
280	1364	chr5	10470655	T	A	37	37	60	60	88	0.049	84	4	19	0.052	19,0	0.0454545	FALSE	KJAJ9_2B_DKOBM_Gr	intergenic	Grm3(dist=745303),Gm6455(dist=394374)	10470655
281	1366	chr5	12196961	A	T	37	37	60	60	82	0.062	78	4	40	0.028	40,0	0.0487805	FALSE	KJAJ9_2B_DKOBM_Gr	intergenic	4933402N22Rik(dist=274157),Sema3d(dist=186205)	12196961
282	1369	chr5	14895541	G	T	37	37	60	60	87	0.093	79	8	15	0.059	15,0	0.091954	FALSE	KJAJ9_2B_DKOBM_Gr	intergenic	Pclo(dist=32082),Gm9758(dist=14583)	14895541
283	1373	chr5	21086743	A	G	37	37	60	60	84	0.036	81	3	27	0.038	27,0	0.0357143	FALSE	KJAJ9_2B_DKOBM_Gr	intergenic	Ptpn12(dist=30832),NONE(dist=NONE)	21086743
284	1374	chr5	21898411	C	A	37	37	60	60	81	0.049	78	3	21	0.043	21,0	0.037037	FALSE	KJAJ9_2B_DKOBM_Gr	intronic	Reln	21898411
285	1411	chr5	56156341	A	T	37	37	60	60	58	0.066	55	3	28	0.034	28,0	0.0517241	FALSE	KJAJ9_2B_DKOBM_Gr	intergenic	Gm10440(dist=1797799),4932441J04Rik(dist=1413743)	56156341
286	1415	chr5	60668227	G	T	37	37	60	60	66	0.091	61	5	25	0.042	25,0	0.0757576	FALSE	KJAJ9_2B_DKOBM_Gr	intergenic	4933402J10Rik(dist=682225),G6pd2(dist=1140616)	60668227
287	1416	chr5	61075917	G	A	37	37	60	60	79	0.049	76	3	27	0.037	27,0	0.0379747	FALSE	KJAJ9_2B_DKOBM_Gr	intergenic	4933402J10Rik(dist=1089915),G6pd2(dist=732926)	61075917
288	1419	chr5	66268683	A	G	37	37	60	60	106	0.066	100	6	32	0.033	32,0	0.0566038	FALSE	KJAJ9_2B_DKOBM_Gr	intronic	Nsun7	66268683
289	1420	chr5	66881883	G	T	37	37	60	60	95	0.054	91	4	25	0.042	25,0	0.0421053	FALSE	KJAJ9_2B_DKOBM_Gr	intronic	Limch1	66881883
290	1422	chr5	70656308	C	T	37	37	60	60	64	0.063	61	3	21	0.045	21,0	0.046875	FALSE	KJAJ9_2B_DKOBM_Gr	intergenic	Gnpda2(dist=1064004),Gabrg1(dist=94739)	70656308
291	1423	chr5	79296767	T	A	37	37	60	60	89	0.067	84	5	28	0.035	28,0	0.0561798	FALSE	KJAJ9_2B_DKOBM_Gr	intergenic	1700017L05Rik(dist=1827910),Adgrl3(dist=1723804)	79296767
292	1438	chr5	105688168	T	C	37	37	60	60	71	0.128	62	9	26	0.042	26,0	0.126761	FALSE	KJAJ9_2B_DKOBM_Gr	intergenic	Lrrc8c(dist=79214),Lrrc8d(dist=11801)	105688168
294	1441	chr5	107773215	A	G	37	37	60	60	87	0.047	84	3	19	0.056	19,0	0.0344828	FALSE	KJAJ9_2B_DKOBM_Gr	intronic	Evi5	107773215
295	1443	chr5	113280358	C	T	37	37	60	60	65	0.167	54	11	17	0.052	17,0	0.169231	FALSE	KJAJ9_2B_DKOBM_Gr	exonic	Sgsm1	113280358	line969	synonymous SNV	Sgsm1:NM_172718:exon10:c.G963A:p.E321E,Sgsm1:NM_001162965:exon10:c.G963A:p.E321E,Sgsm1:NM_001309526:exon1:c.G102A:p.E34E,Sgsm1:NM_001254731:exon10:c.G963A:p.E321E,Sgsm1:NM_001309528:exon1:c.G102A:p.E34E,
296	1444	chr5	113622313	T	C	37	37	60	60	79	0.051	75	4	31	0.035	31,0	0.0506329	FALSE	KJAJ9_2B_DKOBM_Gr	intronic	Cmklr1	113622313
298	1456	chr5	127142873	C	A	37	37	60	60	87	0.058	83	4	28	0.036	28,0	0.045977	FALSE	KJAJ9_2B_DKOBM_Gr	intergenic	4933438B17Rik(dist=54344),4930572K03Rik(dist=27692)	127142873
299	1458	chr5	132604234	C	A	37	37	60	60	70	0.07	66	4	25	0.039	25,0	0.0571429	FALSE	KJAJ9_2B_DKOBM_Gr	intergenic	Auts2(dist=61014),Gm15627(dist=1494178)	132604234
300	1459	chr5	134665153	C	T	37	37	60	60	81	0.048	78	3	19	0.051	19,0	0.037037	FALSE	KJAJ9_2B_DKOBM_Gr	intronic	Limk1	134665153
301	1474	chr5	146722131	G	A	37	37	60	60	97	0.093	88	9	21	0.045	21,0	0.0927835	FALSE	KJAJ9_2B_DKOBM_Gr	intergenic	Gpr12(dist=136892),Usp12(dist=12681)	146722131
302	1492	chr6	7830542	C	T	37	37	60	60	70	0.057	67	3	23	0.042	23,0	0.0428571	FALSE	KJAJ9_2B_DKOBM_Gr	intergenic	Gm35194(dist=12507),C1galt1(dist=14682)	7830542
303	1494	chr6	9267859	A	G	37	37	60	60	62	0.063	59	3	29	0.036	29,0	0.0483871	FALSE	KJAJ9_2B_DKOBM_Gr	intergenic	Nxph1(dist=19281),AA545190(dist=1703609)	9267859
304	1498	chr6	13161272	C	G	37	37	60	60	84	0.153	71	13	26	0.037	26,0	0.154762	FALSE	KJAJ9_2B_DKOBM_Gr	intronic	Vwde	13161272
305	1499	chr6	14783207	G	A	37	37	60	60	82	0.061	78	4	32	0.035	32,0	0.0487805	FALSE	KJAJ9_2B_DKOBM_Gr	intergenic	Ppp1r3a(dist=27933),Foxp2(dist=118142)	14783207
307	1506	chr6	29992122	C	T	37	37	60	60	95	0.083	88	7	29	0.035	29,0	0.0736842	FALSE	KJAJ9_2B_DKOBM_Gr	ncRNA_intronic	Smkr-ps	29992122
308	1509	chr6	36167257	G	C	37	37	60	60	69	0.166	58	11	33	0.032	33,0	0.15942	FALSE	KJAJ9_2B_DKOBM_Gr	intergenic	Mtpn(dist=627369),9330158H04Rik(dist=165881)	36167257
310	1511	chr6	37076051	A	G	37	37	60	60	74	0.174	62	12	29	0.037	29,0	0.162162	FALSE	KJAJ9_2B_DKOBM_Gr	intronic	Dgki	37076051
311	1517	chr6	56426069	G	A	37	37	60	60	93	0.077	87	6	32	0.03	32,0	0.0645161	FALSE	KJAJ9_2B_DKOBM_Gr	intergenic	Pde1c(dist=56435),Lsm5(dist=274994)	56426069
312	1526	chr6	71123002	C	T	37	37	60	60	74	0.105	67	7	29	0.036	29,0	0.0945946	FALSE	KJAJ9_2B_DKOBM_Gr	intergenic	Foxi3(dist=161936),Thnsl2(dist=5164)	71123002
313	1529	chr6	74695765	A	T	37	37	60	60	72	0.069	68	4	23	0.047	23,0	0.0555556	FALSE	KJAJ9_2B_DKOBM_Gr	intergenic	Gm31747(dist=1087092),NONE(dist=NONE)	74695765
314	1534	chr6	86600301	C	T	37	37	60	60	85	0.058	81	4	32	0.032	32,0	0.0470588	FALSE	KJAJ9_2B_DKOBM_Gr	intergenic	1600020E01Rik(dist=35852),Asprv1(dist=27873)	86600301
315	1537	chr6	90416394	C	T	37	37	60	60	73	0.101	66	7	29	0.034	29,0	0.0958904	FALSE	KJAJ9_2B_DKOBM_Gr	intronic	Cfap100	90416394
316	1538	chr6	92058926	G	A	37	37	60	60	85	0.058	81	4	18	0.053	18,0	0.0470588	FALSE	KJAJ9_2B_DKOBM_Gr	intronic	Fgd5	92058926
317	1543	chr6	102536949	T	A	37	37	60	60	71	0.043	68	3	29	0.034	29,0	0.0422535	FALSE	KJAJ9_2B_DKOBM_Gr	intergenic	Cntn3(dist=72282),Mir6373(dist=257435)	102536949
318	1549	chr6	108828666	C	T	37	37	60	60	84	0.048	81	3	23	0.048	23,0	0.0357143	FALSE	KJAJ9_2B_DKOBM_Gr	UTR5	Edem1(NM_138677:c.-74C>T)	108828666
319	1551	chr6	112380367	C	T	37	37	60	60	86	0.093	78	8	27	0.035	27,0	0.0930233	FALSE	KJAJ9_2B_DKOBM_Gr	intronic	Ssu2	112380367
320	1552	chr6	113026416	C	T	37	37	60	60	85	0.188	70	15	19	0.052	19,0	0.176471	FALSE	KJAJ9_2B_DKOBM_Gr	intergenic	Srgap3(dist=79150),Gm43868(dist=17619)	113026416
321	1556	chr6	121848059	C	G	37	37	60	60	75	0.184	62	13	30	0.031	30,0	0.173333	FALSE	KJAJ9_2B_DKOBM_Gr	intronic	Mug1	121848059
322	1557	chr6	125475353	A	C	37	37	60	60	73	0.068	69	4	38	0.03	38,0	0.0547945	FALSE	KJAJ9_2B_DKOBM_Gr	intronic	Cd9	125475353
323	1562	chr6	129147166	G	A	37	37	60	60	63	0.094	58	5	30	0.036	30,0	0.0793651	FALSE	KJAJ9_2B_DKOBM_Gr	intergenic	Klrb1-ps1(dist=17720),Clec2d(dist=33449)	129147166
324	1597	chr6	144422382	T	C	37	37	60	60	72	0.055	69	3	22	0.043	22,0	0.0416667	FALSE	KJAJ9_2B_DKOBM_Gr	intergenic	Sox5(dist=212814),Sox5os3(dist=250486)	144422382
325	1631	chr7	11247680	G	A	37	37	60	60	71	0.058	68	3	30	0.036	30,0	0.0422535	FALSE	KJAJ9_2B_DKOBM_Gr	intergenic	Zscan4d(dist=81532),Zscan4f(dist=150235)	11247680
326	1634	chr7	12823942	G	T	37	37	60	60	87	0.069	82	5	22	0.043	22,0	0.0574713	FALSE	KJAJ9_2B_DKOBM_Gr	intergenic	Zfp329(dist=5082),Zfp110(dist=10819)	12823942
327	1640	chr7	17909052	A	G	37	37	40	40	56	0.069	53	3	20	0.045	20,0	0.0535714	FALSE	KJAJ9_2B_DKOBM_Gr	exonic	Gm5155	17909052	line998	synonymous SNV	Gm5155:NM_001378684:exon6:c.A1746G:p.G582G,
328	1666	chr7	25983368	T	A	37	37	60	60	50	0.269	37	13	19	0.045	19,0	0.26	FALSE	KJAJ9_2B_DKOBM_Gr	intergenic	Cyp2b10(dist=56744),Cyp2b13(dist=78127)	25983368
329	1670	chr7	30261148	C	T	37	37	60	60	102	0.05	98	4	36	0.028	36,0	0.0392157	FALSE	KJAJ9_2B_DKOBM_Gr	intronic	Wdr62	30261148
330	1671	chr7	30352925	T	C	37	37	60	60	103	0.433	59	44	33	0.029	33,0	0.427184	FALSE	KJAJ9_2B_DKOBM_Gr	intergenic	Sdhaf1(dist=30550),Lrfn3(dist=2589)	30352925
331	1675	chr7	32327290	C	A	37	37	60	60	57	0.067	54	3	25	0.037	25,0	0.0526316	FALSE	KJAJ9_2B_DKOBM_Gr	upstream	Scgb2b12(dist=45)	32327290
332	1693	chr7	41313999	C	T	37	37	48	48	90	0.044	87	3	36	0.031	36,0	0.0333333	FALSE	KJAJ9_2B_DKOBM_Gr	intergenic	Gm5592(dist=23816),AI987944(dist=58931)	41313999
333	1694	chr7	43453339	T	A	37	37	60	60	96	0.032	93	3	28	0.035	28,0	0.03125	FALSE	KJAJ9_2B_DKOBM_Gr	intronic	Etfb	43453339
334	1700	chr7	49679217	G	T	37	37	60	60	86	0.505	43	43	24	0.045	24,0	0.5	FALSE	KJAJ9_2B_DKOBM_Gr	intergenic	Dbx1(dist=42382),Htatip2(dist=79889)	49679217
335	1701	chr7	51065969	T	G	37	37	60	60	97	0.111	86	11	25	0.039	25,0	0.113402	FALSE	KJAJ9_2B_DKOBM_Gr	intergenic	Nell1(dist=202680),Ano5(dist=445060)	51065969
336	1703	chr7	54412861	A	G	37	37	60	60	80	0.073	75	5	35	0.03	35,0	0.0625	FALSE	KJAJ9_2B_DKOBM_Gr	intergenic	Mir6238(dist=520972),Luzp2(dist=422384)	54412861
337	1705	chr7	55660352	A	T	37	37	60	60	68	0.059	65	3	30	0.034	30,0	0.0441176	FALSE	KJAJ9_2B_DKOBM_Gr	intergenic	Luzp2(dist=391464),Siglech(dist=107832)	55660352
338	1707	chr7	59304362	T	C	37	37	60	60	75	0.054	72	3	20	0.048	20,0	0.04	FALSE	KJAJ9_2B_DKOBM_Gr	ncRNA_intronic	Snhg14	59304362
339	1714	chr7	63194700	C	T	37	37	60	60	88	0.115	79	9	17	0.054	17,0	0.102273	FALSE	KJAJ9_2B_DKOBM_Gr	intronic	Chrna7	63194700
340	1717	chr7	63195440	C	T	37	37	60	60	80	0.051	77	3	25	0.039	25,0	0.0375	FALSE	KJAJ9_2B_DKOBM_Gr	intronic	Chrna7	63195440
341	1718	chr7	63776598	G	C	37	37	60	60	98	0.062	93	5	30	0.032	30,0	0.0510204	FALSE	KJAJ9_2B_DKOBM_Gr	intergenic	Otud7a(dist=17571),Klf13(dist=109753)	63776598
342	1724	chr7	69555416	G	A	37	37	60	60	92	0.089	85	7	20	0.048	20,0	0.076087	FALSE	KJAJ9_2B_DKOBM_Gr	intergenic	4930402F11Rik(dist=55727),Gm29683(dist=623452)	69555416
343	1725	chr7	69674002	C	T	37	37	60	60	70	0.083	65	5	27	0.036	27,0	0.0714286	FALSE	KJAJ9_2B_DKOBM_Gr	intergenic	4930402F11Rik(dist=174313),Gm29683(dist=504866)	69674002
344	1730	chr7	76976117	C	T	37	37	60	60	86	0.071	81	5	31	0.033	31,0	0.0581395	FALSE	KJAJ9_2B_DKOBM_Gr	intronic	Agbl1	76976117
345	1735	chr7	84507892	T	G	37	37	60	60	74	0.206	59	15	40	0.026	40,0	0.202703	FALSE	KJAJ9_2B_DKOBM_Gr	intergenic	Arnt2(dist=97854),Gm2115(dist=21082)	84507892
346	1738	chr7	87424012	C	A	37	37	60	60	52	0.549	22	30	27	0.036	27,0	0.576923	FALSE	KJAJ9_2B_DKOBM_Gr	downstream	Tyr(dist=759)	87424012
347	1742	chr7	95735460	G	A	37	37	60	60	90	0.078	84	6	27	0.034	27,0	0.0666667	FALSE	KJAJ9_2B_DKOBM_Gr	intergenic	NONE(dist=NONE),Tenm4(dist=435784)	95735460
348	1748	chr7	102269069	C	T	37	37	60	60	74	0.054	71	3	27	0.036	27,0	0.0405405	FALSE	KJAJ9_2B_DKOBM_Gr	intronic	Stim1	102269069
349	1749	chr7	103645539	C	T	37	37	60	60	81	0.049	78	3	29	0.036	29,0	0.037037	FALSE	KJAJ9_2B_DKOBM_Gr	intergenic	Olfr622(dist=5401),Olfr623(dist=14705)	103645539
350	1755	chr7	107511412	A	G	37	37	60	60	85	0.047	82	3	23	0.041	23,0	0.0352941	FALSE	KJAJ9_2B_DKOBM_Gr	intronic	Syt9	107511412
351	1759	chr7	115408813	T	C	37	29	60	60	83	0.049	79	4	37	0.028	37,0	0.0481928	FALSE	KJAJ9_2B_DKOBM_Gr	intergenic	A730082K24Rik(dist=424846),Sox6(dist=62059)	115408813
352	1760	chr7	115515929	G	A	37	37	60	60	85	0.036	82	3	31	0.035	31,0	0.0352941	FALSE	KJAJ9_2B_DKOBM_Gr	intronic	Sox6	115515929
353	1761	chr7	116820674	C	T	37	37	60	60	81	0.049	78	3	34	0.032	34,0	0.037037	FALSE	KJAJ9_2B_DKOBM_Gr	intergenic	Nucb2(dist=280086),Xylt1(dist=560305)	116820674
354	1763	chr7	118387970	G	A	37	37	60	60	78	0.051	75	3	18	0.053	18,0	0.0384615	FALSE	KJAJ9_2B_DKOBM_Gr	intronic	Syt17	118387970
355	1765	chr7	125049144	G	A	37	37	60	60	104	0.039	101	3	27	0.038	27,0	0.0288462	FALSE	KJAJ9_2B_DKOBM_Gr	intergenic	3100003L05Rik(dist=340209),4933440M02Rik(dist=282638)	125049144
356	1772	chr7	131697168	C	T	37	37	60	60	81	0.062	77	4	23	0.039	23,0	0.0493827	FALSE	KJAJ9_2B_DKOBM_Gr	intergenic	Bub3(dist=125276),Gpr26(dist=269292)	131697168
357	1776	chr7	136649146	C	T	37	37	60	60	86	0.116	77	9	22	0.045	22,0	0.104651	FALSE	KJAJ9_2B_DKOBM_Gr	intergenic	Gm36849(dist=292421),Gm6249(dist=18809)	136649146
358	1781	chr7	142304304	C	T	37	37	60	60	88	0.045	85	3	22	0.042	22,0	0.0340909	FALSE	KJAJ9_2B_DKOBM_Gr	UTR3	Krtap5-4(NM_015809:c.*38C>T)	142304304
359	1784	chr7	144050463	C	T	37	37	60	60	88	0.51	44	44	32	0.032	32,0	0.5	FALSE	KJAJ9_2B_DKOBM_Gr	intergenic	Mir3105(dist=41125),Shank2(dist=124997)	144050463
360	1790	chr8	3494620	A	G	37	37	60	60	81	0.09	74	7	19	0.05	19,0	0.0864198	FALSE	KJAJ9_2B_DKOBM_Gr	intronic	Zfp358	3494620
361	1798	chr8	16479546	G	A	37	29	60	60	80	0.074	74	6	33	0.032	33,0	0.075	FALSE	KJAJ9_2B_DKOBM_Gr	intronic	Csmd1	16479546
362	1799	chr8	18532828	G	T	37	37	60	60	93	0.043	90	3	33	0.029	33,0	0.0322581	FALSE	KJAJ9_2B_DKOBM_Gr	intergenic	Csmd1(dist=997443),Mcph1(dist=62303)	18532828
363	1811	chr8	21250405	C	T	37	37	47	37	168	0.054	160	8	41	0.025	41,0	0.047619	FALSE	KJAJ9_2B_DKOBM_Gr	exonic	Defa40	21250405	line1034	nonsynonymous SNV	Defa40:NM_001177487:exon2:c.C226T:p.R76C,
364	1819	chr8	23192471	T	C	37	37	60	60	75	0.068	70	5	28	0.037	28,0	0.0666667	FALSE	KJAJ9_2B_DKOBM_Gr	intronic	Gpat4	23192471
365	1821	chr8	26299019	A	T	37	37	60	60	101	0.051	97	4	31	0.031	31,0	0.039604	FALSE	KJAJ9_2B_DKOBM_Gr	intergenic	Thap1(dist=134868),2310008N11Rik(dist=515578)	26299019
366	1825	chr8	30585822	G	T	37	37	60	60	79	0.051	76	3	26	0.035	26,0	0.0379747	FALSE	KJAJ9_2B_DKOBM_Gr	intergenic	4933433F19Rik(dist=10249),Dusp26(dist=503705)	30585822
368	1847	chr8	51464341	A	T	37	37	60	60	88	0.057	84	4	30	0.036	30,0	0.0454545	FALSE	KJAJ9_2B_DKOBM_Gr	intergenic	Gm2516(dist=1048252),1190028D05Rik(dist=892270)	51464341
369	1848	chr8	51656842	A	T	37	37	60	60	85	0.107	76	9	22	0.043	22,0	0.105882	FALSE	KJAJ9_2B_DKOBM_Gr	intergenic	Gm2516(dist=1240753),1190028D05Rik(dist=699769)	51656842
370	1855	chr8	66588042	T	C	37	37	60	60	92	0.042	89	3	35	0.029	35,0	0.0326087	FALSE	KJAJ9_2B_DKOBM_Gr	intergenic	Tktl2(dist=68843),Npy5r(dist=91923)	66588042
371	1856	chr8	68120426	C	T	37	37	60	60	105	0.542	48	57	33	0.03	33,0	0.542857	FALSE	KJAJ9_2B_DKOBM_Gr	intergenic	Psd3(dist=145852),Sh2d4a(dist=156102)	68120426
372	1873	chr8	74811515	A	T	37	37	60	60	91	0.102	83	8	33	0.031	33,0	0.0879121	FALSE	KJAJ9_2B_DKOBM_Gr	intergenic	Large1(dist=1457975),Isx(dist=61659)	74811515
373	1880	chr8	81741380	G	A	37	37	60	60	81	0.132	71	10	19	0.049	19,0	0.123457	FALSE	KJAJ9_2B_DKOBM_Gr	UTR5	Inpp4b(NM_001297596:c.-30G>A,NM_001297593:c.-94G>A,NM_001297591:c.-30G>A,NM_001024617:c.-30G>A)	81741380
374	1891	chr8	97530244	C	A	37	37	60	60	66	0.06	63	3	30	0.037	30,0	0.0454545	FALSE	KJAJ9_2B_DKOBM_Gr	intergenic	Got2(dist=1641843),Gm15679(dist=1481643)	97530244
375	1893	chr8	99432382	G	C	37	29	60	60	73	0.055	69	4	21	0.044	21,0	0.0547945	FALSE	KJAJ9_2B_DKOBM_Gr	ncRNA_intronic	A330008L17Rik	99432382
376	1894	chr8	100626894	C	A	37	37	60	60	73	0.07	69	4	31	0.035	31,0	0.0547945	FALSE	KJAJ9_2B_DKOBM_Gr	intergenic	A330008L17Rik(dist=893456),NONE(dist=NONE)	100626894
377	1896	chr8	101752038	G	A	37	37	60	60	76	0.052	73	3	27	0.036	27,0	0.0394737	FALSE	KJAJ9_2B_DKOBM_Gr	intergenic	NONE(dist=NONE),Cdh11(dist=880057)	101752038
378	1897	chr8	102490765	C	T	37	37	60	60	83	0.075	78	5	36	0.03	36,0	0.060241	FALSE	KJAJ9_2B_DKOBM_Gr	intergenic	NONE(dist=NONE),Cdh11(dist=141330)	102490765
379	1899	chr8	104986550	G	T	37	23	60	60	81	0.05	77	4	22	0.042	22,0	0.0493827	FALSE	KJAJ9_2B_DKOBM_Gr	intergenic	Ces2g(dist=17013),Ces2h(dist=14280)	104986550
380	1901	chr8	106439260	G	A	37	37	60	60	76	0.052	73	3	23	0.041	23,0	0.0394737	FALSE	KJAJ9_2B_DKOBM_Gr	intergenic	Zfp90(dist=12318),Cdh3(dist=71592)	106439260
381	1903	chr8	114678084	T	C	37	37	60	60	83	0.06	79	4	21	0.05	21,0	0.0481928	FALSE	KJAJ9_2B_DKOBM_Gr	intronic	Wwox	114678084
383	1906	chr8	118566401	C	A	37	37	60	60	97	0.041	94	3	37	0.03	37,0	0.0309278	FALSE	KJAJ9_2B_DKOBM_Gr	intronic	Cdh13	118566401
385	1919	chr9	27458294	G	T	37	37	60	60	70	0.057	67	3	24	0.041	24,0	0.0428571	FALSE	KJAJ9_2B_DKOBM_Gr	intergenic	Spata19(dist=56583),Opcml(dist=946034)	27458294
386	1921	chr9	32776872	T	G	37	37	60	60	91	0.054	87	4	32	0.033	32,0	0.043956	FALSE	KJAJ9_2B_DKOBM_Gr	intergenic	Ets1(dist=19052),Gm27162(dist=127197)	32776872
387	1922	chr9	33101507	T	C	37	37	60	60	83	0.058	79	4	30	0.035	30,0	0.0481928	FALSE	KJAJ9_2B_DKOBM_Gr	intergenic	Gm27162(dist=172541),7630403G23Rik(dist=940864)	33101507
388	1926	chr9	36914742	G	A	37	37	60	60	102	0.043	98	4	31	0.033	31,0	0.0392157	FALSE	KJAJ9_2B_DKOBM_Gr	intronic	Pknox2	36914742
391	1937	chr9	54302428	G	A	37	37	60	60	77	0.269	57	20	40	0.024	40,0	0.25974	FALSE	KJAJ9_2B_DKOBM_Gr	intronic	Gldn	54302428
392	1940	chr9	59056312	A	G	37	37	60	60	100	0.04	97	3	29	0.034	29,0	0.03	FALSE	KJAJ9_2B_DKOBM_Gr	intergenic	Neo1(dist=19871),Adpgk(dist=235260)	59056312
393	1946	chr9	64847183	C	T	37	37	60	60	91	0.069	86	5	38	0.029	38,0	0.0549451	FALSE	KJAJ9_2B_DKOBM_Gr	intronic	Dennd4a	64847183
394	1953	chr9	71812195	C	A	37	37	60	60	83	0.048	80	3	33	0.03	33,0	0.0361446	FALSE	KJAJ9_2B_DKOBM_Gr	intergenic	Cgnl1(dist=40593),Tcf12(dist=32057)	71812195
395	1955	chr9	73700148	G	T	37	29	60	60	76	0.053	72	4	30	0.034	30,0	0.0526316	FALSE	KJAJ9_2B_DKOBM_Gr	intronic	Unc13c	73700148
396	1956	chr9	74561202	C	G	37	37	60	60	87	0.034	84	3	33	0.03	33,0	0.0344828	FALSE	KJAJ9_2B_DKOBM_Gr	intergenic	Wdr72(dist=277999),Gm16551(dist=287235)	74561202
397	1961	chr9	84082730	A	G	37	37	60	60	75	0.082	70	5	31	0.033	31,0	0.0666667	FALSE	KJAJ9_2B_DKOBM_Gr	intronic	Bckdhb	84082730
398	1962	chr9	84634431	G	A	37	31	60	60	65	0.074	61	4	29	0.036	29,0	0.0615385	FALSE	KJAJ9_2B_DKOBM_Gr	intergenic	Bckdhb(dist=510191),4930554C24Rik(dist=139967)	84634431
399	1965	chr9	88065866	C	A	37	37	60	60	91	0.057	87	4	15	0.059	15,0	0.043956	FALSE	KJAJ9_2B_DKOBM_Gr	intergenic	Tbx18(dist=334606),Gm51281(dist=259877)	88065866
400	1967	chr9	97314034	C	A	37	20	60	60	91	0.049	86	5	24	0.04	24,0	0.0549451	FALSE	KJAJ9_2B_DKOBM_Gr	intergenic	Gm33302(dist=32141),Trim42(dist=35528)	97314034
401	1968	chr9	97680164	T	A	37	37	60	60	85	0.049	82	3	18	0.053	18,0	0.0352941	FALSE	KJAJ9_2B_DKOBM_Gr	intronic	Clstn2	97680164
402	1970	chr9	101751988	G	T	37	37	60	60	76	0.116	68	8	27	0.036	27,0	0.105263	FALSE	KJAJ9_2B_DKOBM_Gr	intergenic	Gm28979(dist=403971),Ephb1(dist=170140)	101751988
403	1978	chr9	108965464	C	A	37	37	60	60	95	0.582	41	54	19	0.049	19,0	0.568421	FALSE	KJAJ9_2B_DKOBM_Gr	exonic	Col7a1	108965464	line1069	synonymous SNV	Col7a1:NM_007738:exon41:c.C4362A:p.G1454G,
405	1986	chrX	15565963	G	T	37	25	60	60	41	0.095	38	3	9	0.091	9,0	0.0365854	FALSE	KJAJ9_2B_DKOBM_Gr	intergenic	Ppp1r2-ps9(dist=454474),Cypt1(dist=956906)	15565963
407	1989	chrX	21920979	C	A	37	37	60	60	36	0.184	30	6	21	0.048	21,0	0.0833333	FALSE	KJAJ9_2B_DKOBM_Gr	intergenic	Gm28269(dist=175868),Ppp1r2-ps7(dist=540617)	21920979
411	2001	chrX	64213144	G	A	37	37	60	60	43	0.091	40	3	15	0.063	15,0	0.0348837	FALSE	KJAJ9_2B_DKOBM_Gr	intergenic	3830417A13Rik(dist=34366),Slitrk4(dist=51741)	64213144
412	2005	chrX	87319303	A	G	37	37	60	60	36	0.108	33	3	11	0.077	11,0	0.0416667	FALSE	KJAJ9_2B_DKOBM_Gr	intronic	Il1rapl1	87319303
414	2010	chrX	100813272	C	T	37	37	60	60	44	0.136	39	5	15	0.063	15,0	0.0568182	FALSE	KJAJ9_2B_DKOBM_Gr	intronic	Dlg3	100813272
415	2011	chrX	105729763	A	G	37	37	60	60	53	0.11	48	5	19	0.056	19,0	0.0471698	FALSE	KJAJ9_2B_DKOBM_Gr	intergenic	Cypt2(dist=229126),Fgf16(dist=34714)	105729763
416	2012	chrX	112042700	G	A	37	37	60	60	36	0.974	0	36	18	0.059	18,0	0.5	FALSE	KJAJ9_2B_DKOBM_Gr	intergenic	Hdx(dist=345621),Tex16(dist=50820)	112042700
417	2014	chrX	116445924	A	G	37	37	60	60	29	0.2	23	6	10	0.1	10,0	0.103448	FALSE	KJAJ9_2B_DKOBM_Gr	intergenic	Gm7429(dist=1464539),Cpxcr1(dist=3020)	116445924
419	2020	chrX	147215164	T	A	37	20	60	60	49	0.067	46	3	15	0.062	15,0	0.0306122	FALSE	KJAJ9_2B_DKOBM_Gr	intergenic	Htr2c(dist=17887),Il13ra2(dist=168314)	147215164
420	2021	chrX	148614477	G	T	37	37	40	40	36	0.235	28	8	16	0.067	16,0	0.111111	FALSE	KJAJ9_2B_DKOBM_Gr	intergenic	Ott(dist=93031),Gm15127(dist=49127)	148614477
421	2024	chrX	166116670	T	C	37	20	60	60	36	0.083	33	3	14	0.067	14,0	0.0416667	FALSE	KJAJ9_2B_DKOBM_Gr	intergenic	Glra2(dist=788803),Gemin8(dist=53784)	166116670
422	2025	chrX	166440077	T	G	37	37	60	60	44	0.159	38	6	8	0.097	8,0	0.0681818	FALSE	KJAJ9_2B_DKOBM_Gr	exonic	Ofd1	166440077	line1081	nonsynonymous SNV	Ofd1:NM_177429:exon2:c.A66C:p.K22N,

## Sheet: KJP_03_finalfilteredSNVs
Unnamed: 0	X	CHROM	POS	REF	ALT	MBQ_ref	MBQ_alt	MMQ_ref	MMQ_alt	KJAJ15_1f_DKOBM_G.DP	KJAJ15_1f_DKOBM_G.AF	tumor_ref	tumor_alt	KJAJ15_1f_DKO_Ctx.DP	KJAJ15_1f_DKO_Ctx.AF	KJAJ15_1f_DKO_Ctx.AD	VAF	inSNPdb	file_tag	mutation_type	mutation_effect	start	line	coding_type	amino_acid
1	10	chr1	20474872	C	T	37	37	60	60	74	0.181	62	12	34	0.028	34,0	0.162162	FALSE	KJAJ15_1f_DKOBM_G	intronic	Pkhd1	20474872
2	16	chr1	28842918	T	G	37	37	60	60	79	0.064	75	4	37	0.026	37,0	0.0506329	FALSE	KJAJ15_1f_DKOBM_G	intergenic	Gm597(dist=62666),Mir6342(dist=578570)	28842918
3	17	chr1	32565280	A	T	37	37	60	60	81	0.06	77	4	32	0.03	32,0	0.0493827	FALSE	KJAJ15_1f_DKOBM_G	intronic	Khdrbs2	32565280
4	20	chr1	33989822	G	A	37	37	60	60	57	0.052	54	3	19	0.047	19,0	0.0526316	FALSE	KJAJ15_1f_DKOBM_G	intronic	Dst	33989822
5	21	chr1	36702575	C	T	37	37	60	60	76	0.04	73	3	27	0.034	27,0	0.0394737	FALSE	KJAJ15_1f_DKOBM_G	exonic	Actr1b	36702575	line227	nonsynonymous SNV	Actr1b:NM_146107:exon4:c.G215A:p.R72Q,
6	34	chr1	56910654	A	G	37	37	60	60	88	0.045	85	3	46	0.022	46,0	0.0340909	FALSE	KJAJ15_1f_DKOBM_G	intronic	Satb2	56910654
7	43	chr1	72979081	C	A	37	37	60	60	96	0.445	53	43	37	0.025	37,0	0.447917	FALSE	KJAJ15_1f_DKOBM_G	intergenic	Igfbp5(dist=104216),Tnp1(dist=35994)	72979081
8	46	chr1	77672531	T	A	37	37	60	60	66	0.061	63	3	36	0.027	36,0	0.0454545	FALSE	KJAJ15_1f_DKOBM_G	intergenic	Epha4(dist=157443),Pax3(dist=428736)	77672531
9	50	chr1	79514926	G	A	37	37	60	60	75	0.306	52	23	27	0.035	27,0	0.306667	FALSE	KJAJ15_1f_DKOBM_G	intergenic	Scg2(dist=74900),Ap1s3(dist=91950)	79514926
10	51	chr1	82050064	G	A	37	37	60	60	95	0.183	79	16	41	0.023	41,0	0.168421	FALSE	KJAJ15_1f_DKOBM_G	intergenic	Nyap2(dist=708300),Mir6344(dist=81852)	82050064
11	63	chr1	88241034	G	A	37	37	60	60	380	0.024	372	8	150	0.006643	150,0	0.0210526	FALSE	KJAJ15_1f_DKOBM_G	intronic	Mroh2a	88241034
12	76	chr1	103576646	G	A	37	37	60	60	66	0.38	40	26	33	0.029	33,0	0.393939	FALSE	KJAJ15_1f_DKOBM_G	intergenic	NONE(dist=NONE),Cdh20(dist=1191874)	103576646
13	79	chr1	111980497	A	C	37	37	60	60	90	0.361	57	33	27	0.035	27,0	0.366667	FALSE	KJAJ15_1f_DKOBM_G	intergenic	Dsel(dist=115579),Gm32810(dist=396832)	111980497
14	80	chr1	112459521	T	G	37	37	60	60	71	0.061	67	4	38	0.026	38,0	0.056338	FALSE	KJAJ15_1f_DKOBM_G	intergenic	Gm32810(dist=42603),NONE(dist=NONE)	112459521
15	83	chr1	120689379	C	A	37	37	60	60	76	0.424	44	32	38	0.026	38,0	0.421053	FALSE	KJAJ15_1f_DKOBM_G	intergenic	En1(dist=81388),Celrr(dist=398026)	120689379
16	84	chr1	123400555	G	T	37	37	60	60	64	0.33	43	21	28	0.034	28,0	0.328125	FALSE	KJAJ15_1f_DKOBM_G	intronic	Dpp10	123400555
18	97	chr1	146383163	T	G	37	37	60	60	74	0.459	39	35	37	0.026	37,0	0.472973	FALSE	KJAJ15_1f_DKOBM_G	intergenic	Rgs18(dist=1607736),Gm29514(dist=43730)	146383163
19	98	chr1	147298531	G	A	37	37	60	60	73	0.068	69	4	26	0.035	26,0	0.0547945	FALSE	KJAJ15_1f_DKOBM_G	intergenic	Brinp3(dist=396059),NONE(dist=NONE)	147298531
20	110	chr1	166984000	C	T	37	37	60	60	68	0.331	46	22	30	0.032	30,0	0.323529	FALSE	KJAJ15_1f_DKOBM_G	ncRNA_intronic	Gm16701	166984000
21	144	chr1	193532346	G	T	37	29	60	60	75	0.053	71	4	22	0.041	22,0	0.0533333	FALSE	KJAJ15_1f_DKOBM_G	intergenic	Mir205hg(dist=22136),4930503O07Rik(dist=679841)	193532346
22	147	chr10	7214376	T	C	37	37	60	60	76	0.04	73	3	26	0.038	26,0	0.0394737	FALSE	KJAJ15_1f_DKOBM_G	intergenic	Cnksr3(dist=2139),Ulbp1(dist=230497)	7214376
23	159	chr10	19482881	C	T	37	29	60	60	60	0.065	56	4	30	0.031	30,0	0.0666667	FALSE	KJAJ15_1f_DKOBM_G	intergenic	Olig3(dist=124277),Gm33104(dist=3834)	19482881
24	185	chr10	46904313	A	T	37	37	60	60	74	0.04	71	3	23	0.04	23,0	0.0405405	FALSE	KJAJ15_1f_DKOBM_G	intergenic	Snord14d(dist=659543),NONE(dist=NONE)	46904313
25	186	chr10	49537282	C	T	37	37	60	60	79	0.062	75	4	41	0.024	41,0	0.0506329	FALSE	KJAJ15_1f_DKOBM_G	intronic	Grik2	49537282
26	192	chr10	60865532	C	A	37	37	60	60	79	0.406	47	32	37	0.026	37,0	0.405063	FALSE	KJAJ15_1f_DKOBM_G	intergenic	Unc5b(dist=33951),Mir6408(dist=57491)	60865532
27	193	chr10	64150313	G	A	37	37	60	60	86	0.047	83	3	41	0.023	41,0	0.0348837	FALSE	KJAJ15_1f_DKOBM_G	intronic	Ctnna3	64150313
29	199	chr10	68205796	T	C	37	37	60	60	58	0.483	30	28	43	0.023	43,0	0.482759	FALSE	KJAJ15_1f_DKOBM_G	intronic	Arid5b	68205796
30	200	chr10	69800585	G	T	37	20	60	60	71	0.031	68	3	24	0.038	24,0	0.0422535	FALSE	KJAJ15_1f_DKOBM_G	intronic	Ank3	69800585
31	201	chr10	72566344	G	T	37	37	60	60	70	0.059	67	3	30	0.033	30,0	0.0428571	FALSE	KJAJ15_1f_DKOBM_G	intergenic	1700049L16Rik(dist=585639),Zwint(dist=88502)	72566344
32	202	chr10	75509744	A	G	37	37	60	60	83	0.048	80	3	24	0.038	24,0	0.0361446	FALSE	KJAJ15_1f_DKOBM_G	exonic	Gucd1	75509744	line252	nonsynonymous SNV	Gucd1:NM_175133:exon5:c.T476C:p.L159P,Gucd1:NM_001347201:exon5:c.T359C:p.L120P,
33	225	chr10	124595982	C	A	37	37	60	60	64	0.063	61	3	32	0.029	32,0	0.046875	FALSE	KJAJ15_1f_DKOBM_G	intergenic	4930503E24Rik(dist=71494),Slc16a7(dist=623288)	124595982
34	226	chr10	124887300	A	G	37	20	60	60	60	0.052	57	3	26	0.037	26,0	0.05	FALSE	KJAJ15_1f_DKOBM_G	intergenic	4930503E24Rik(dist=362812),Slc16a7(dist=331970)	124887300
35	227	chr10	125065986	T	C	37	37	60	60	80	0.049	77	3	31	0.03	31,0	0.0375	FALSE	KJAJ15_1f_DKOBM_G	intergenic	4930503E24Rik(dist=541498),Slc16a7(dist=153284)	125065986
36	238	chr11	14580649	C	T	37	37	60	60	67	0.182	56	11	36	0.026	36,0	0.164179	FALSE	KJAJ15_1f_DKOBM_G	ncRNA_intronic	1700046C09Rik	14580649
37	240	chr11	16216035	A	C	37	37	60	60	61	0.064	58	3	45	0.02	45,0	0.0491803	FALSE	KJAJ15_1f_DKOBM_G	intergenic	Pom121l12(dist=1615719),Vstm2a(dist=41707)	16216035
38	243	chr11	27596221	A	T	37	37	60	60	85	0.226	65	20	46	0.022	46,0	0.235294	FALSE	KJAJ15_1f_DKOBM_G	intergenic	Gm12070(dist=808362),Ccdc85a(dist=789463)	27596221
39	245	chr11	32517087	C	T	37	37	60	60	85	0.047	82	3	29	0.032	29,0	0.0352941	FALSE	KJAJ15_1f_DKOBM_G	UTR3	Ubtd2(NM_001361561:c.*600C>T,NM_173784:c.*600C>T)	32517087
40	247	chr11	37133397	T	A	37	37	60	60	71	0.129	62	9	32	0.03	32,0	0.126761	FALSE	KJAJ15_1f_DKOBM_G	intergenic	Tenm2(dist=189156),Gm12128(dist=525592)	37133397
41	248	chr11	42352555	G	A	37	37	60	60	62	0.218	49	13	37	0.026	37,0	0.209677	FALSE	KJAJ15_1f_DKOBM_G	intergenic	Gabra6(dist=31483),Gabrb2(dist=67152)	42352555
42	254	chr11	47647127	C	T	37	37	60	60	86	0.046	83	3	38	0.025	38,0	0.0348837	FALSE	KJAJ15_1f_DKOBM_G	intergenic	Sgcd(dist=267802),Gm36109(dist=1145267)	47647127
43	260	chr11	63157740	C	T	37	37	60	60	67	0.304	47	20	34	0.029	34,0	0.298507	FALSE	KJAJ15_1f_DKOBM_G	intronic	Pmp22	63157740
44	261	chr11	63546521	G	A	37	37	60	60	74	0.492	38	36	43	0.022	43,0	0.486486	FALSE	KJAJ15_1f_DKOBM_G	intergenic	Pmp22(dist=386974),Hs3st3b1(dist=338172)	63546521
45	271	chr11	79511932	C	T	37	37	60	60	72	0.055	69	3	39	0.024	39,0	0.0416667	FALSE	KJAJ15_1f_DKOBM_G	intronic	Nf1	79511932
46	276	chr11	88380134	G	C	37	37	60	60	73	0.335	49	24	21	0.043	21,0	0.328767	FALSE	KJAJ15_1f_DKOBM_G	intronic	Msi2	88380134
47	280	chr11	89432842	C	T	37	37	60	60	50	0.177	41	9	17	0.05	17,0	0.18	FALSE	KJAJ15_1f_DKOBM_G	intronic	Ankfn1	89432842
48	285	chr11	96176001	C	A	37	37	60	60	62	0.41	36	26	23	0.039	23,0	0.419355	FALSE	KJAJ15_1f_DKOBM_G	intergenic	Ttll6(dist=10549),Hoxb13(dist=18315)	96176001
49	286	chr11	96344134	G	A	37	37	60	60	56	0.07	53	3	16	0.053	16,0	0.0535714	FALSE	KJAJ15_1f_DKOBM_G	ncRNA_intronic	Hoxb3os	96344134
50	290	chr11	100035097	T	C	37	37	60	60	60	0.066	57	3	37	0.026	37,0	0.05	FALSE	KJAJ15_1f_DKOBM_G	intergenic	Krt33b(dist=5229),Krt34(dist=2251)	100035097
51	301	chr11	115243129	C	A	37	37	60	60	69	0.089	64	5	31	0.03	31,0	0.0724638	FALSE	KJAJ15_1f_DKOBM_G	intronic	Tmem104	115243129
52	302	chr11	116886850	C	A	37	37	60	60	76	0.423	43	33	29	0.032	29,0	0.434211	FALSE	KJAJ15_1f_DKOBM_G	intergenic	Mfsd11(dist=11213),Mgat5b(dist=32013)	116886850
54	307	chr11	120695010	C	T	37	29	60	60	79	0.05	75	4	44	0.022	44,0	0.0506329	FALSE	KJAJ15_1f_DKOBM_G	intronic	Aspscr1	120695010
55	312	chr12	7729041	C	T	37	37	60	60	82	0.059	78	4	37	0.025	37,0	0.0487805	FALSE	KJAJ15_1f_DKOBM_G	intergenic	1700101O22Rik(dist=348711),Apob(dist=248636)	7729041
56	317	chr12	14729669	C	T	37	37	60	60	68	0.396	41	27	18	0.048	18,0	0.397059	FALSE	KJAJ15_1f_DKOBM_G	intergenic	Gm16497(dist=443985),4930448C13Rik(dist=266720)	14729669
57	318	chr12	16162411	T	C	37	37	60	60	62	0.508	31	31	48	0.02	48,0	0.5	FALSE	KJAJ15_1f_DKOBM_G	intergenic	Trib2(dist=345626),Lpin1(dist=373258)	16162411
58	439	chr12	49085980	C	T	37	37	60	60	76	0.053	73	3	45	0.021	45,0	0.0394737	FALSE	KJAJ15_1f_DKOBM_G	intergenic	NONE(dist=NONE),Gm34304(dist=282750)	49085980
59	446	chr12	60660398	G	A	37	37	60	60	85	0.356	55	30	31	0.03	31,0	0.352941	FALSE	KJAJ15_1f_DKOBM_G	intergenic	Fbxo33(dist=1440915),Gm20063(dist=839262)	60660398
60	449	chr12	73448571	C	T	37	37	60	60	80	0.049	77	3	33	0.029	33,0	0.0375	FALSE	KJAJ15_1f_DKOBM_G	intergenic	D830013O20Rik(dist=39008),Tmem30b(dist=94543)	73448571
61	454	chr12	83980314	G	A	37	37	60	60	52	0.078	49	3	26	0.035	26,0	0.0576923	FALSE	KJAJ15_1f_DKOBM_G	exonic	Heatr4	83980314	line280	synonymous SNV	Heatr4:NM_001376939:exon2:c.C168T:p.C56C,
62	456	chr12	86084760	G	A	37	37	60	60	72	0.054	69	3	24	0.038	24,0	0.0416667	FALSE	KJAJ15_1f_DKOBM_G	intronic	Ift43	86084760
63	471	chr12	97233755	C	T	37	37	60	60	77	0.094	71	6	36	0.027	36,0	0.0779221	FALSE	KJAJ15_1f_DKOBM_G	intergenic	1700019M22Rik(dist=1186533),Gm47415(dist=842602)	97233755
64	482	chr12	104547712	A	G	37	29	60	60	89	0.045	85	4	40	0.024	40,0	0.0449438	FALSE	KJAJ15_1f_DKOBM_G	intergenic	Gsc(dist=74476),Dicer1(dist=140030)	104547712
65	488	chr12	111304998	G	A	37	37	60	60	87	0.046	84	3	35	0.027	35,0	0.0344828	FALSE	KJAJ15_1f_DKOBM_G	exonic	Cdc42bpb	111304998	line284	synonymous SNV	Cdc42bpb:NM_183016:exon26:c.C3426T:p.V1142V,
66	545	chr13	13808984	G	A	37	37	60	60	67	0.059	64	3	32	0.03	32,0	0.0447761	FALSE	KJAJ15_1f_DKOBM_G	intronic	Gng4	13808984
67	552	chr13	28280664	T	C	37	37	60	60	68	0.378	43	25	35	0.028	35,0	0.367647	FALSE	KJAJ15_1f_DKOBM_G	intergenic	Prl5a1(dist=129069),2610307P16Rik(dist=179370)	28280664
68	554	chr13	36279566	T	C	37	37	60	60	82	0.378	52	30	46	0.023	46,0	0.365854	FALSE	KJAJ15_1f_DKOBM_G	intronic	Fars2	36279566
69	566	chr13	61387628	G	A	37	37	60	60	71	0.041	68	3	35	0.028	35,0	0.0422535	FALSE	KJAJ15_1f_DKOBM_G	intergenic	Cts7(dist=29432),Ctsm(dist=148115)	61387628
70	619	chr13	70106553	G	T	37	37	60	60	94	0.043	90	4	37	0.026	37,0	0.0425532	FALSE	KJAJ15_1f_DKOBM_G	ncRNA_intronic	Gm3772	70106553
72	630	chr13	95951026	C	T	37	37	60	60	79	0.05	76	3	34	0.03	34,0	0.0379747	FALSE	KJAJ15_1f_DKOBM_G	intergenic	Iqgap2(dist=59104),Sv2c(dist=8417)	95951026
73	631	chr13	97084919	C	T	37	37	60	60	58	0.065	54	4	25	0.037	25,0	0.0689655	FALSE	KJAJ15_1f_DKOBM_G	intronic	Fam169a	97084919
74	632	chr13	97084921	C	T	37	37	60	60	59	0.063	55	4	26	0.036	26,0	0.0677966	FALSE	KJAJ15_1f_DKOBM_G	intronic	Fam169a	97084921
75	633	chr13	97663943	C	T	37	37	60	60	78	0.05	75	3	27	0.034	27,0	0.0384615	FALSE	KJAJ15_1f_DKOBM_G	intergenic	Gm5086(dist=79949),5330416C01Rik(dist=69555)	97663943
77	639	chr13	108754314	C	T	37	37	60	60	70	0.054	67	3	48	0.021	48,0	0.0428571	FALSE	KJAJ15_1f_DKOBM_G	intronic	Pde4d	108754314
79	644	chr13	114188247	G	A	37	37	60	60	63	0.061	60	3	34	0.028	34,0	0.047619	FALSE	KJAJ15_1f_DKOBM_G	intergenic	Arl15(dist=30786),Ndufs4(dist=99548)	114188247
80	645	chr13	116441338	A	T	37	37	60	60	69	0.072	65	4	25	0.037	25,0	0.057971	FALSE	KJAJ15_1f_DKOBM_G	intergenic	Isl1(dist=131650),4930435F18Rik(dist=360757)	116441338
81	740	chr14	14348230	C	G	37	37	60	60	72	0.412	42	30	23	0.04	23,0	0.416667	FALSE	KJAJ15_1f_DKOBM_G	intronic	Il3ra	14348230
82	742	chr14	15942469	C	T	37	37	60	60	78	0.054	74	4	37	0.026	37,0	0.0512821	FALSE	KJAJ15_1f_DKOBM_G	intergenic	B230110C06Rik(dist=490024),Oxsm(dist=296187)	15942469
83	745	chr14	17924115	A	G	37	29	60	60	86	0.048	82	4	44	0.022	44,0	0.0465116	FALSE	KJAJ15_1f_DKOBM_G	intronic	Thrb	17924115
84	749	chr14	20483032	T	G	37	37	60	60	70	0.359	46	24	26	0.035	26,0	0.342857	FALSE	KJAJ15_1f_DKOBM_G	UTR3	Mss51(NM_029104:c.*29A>C)	20483032
85	753	chr14	25409926	C	T	37	37	60	60	69	0.102	63	6	41	0.024	41,0	0.0869565	FALSE	KJAJ15_1f_DKOBM_G	intergenic	4930572O13Rik(dist=266685),Zmiz1(dist=49259)	25409926
86	755	chr14	29276827	C	G	37	37	60	60	90	0.322	62	28	23	0.04	23,0	0.311111	FALSE	KJAJ15_1f_DKOBM_G	intronic	Cacna2d3	29276827
88	757	chr14	31919315	T	C	37	37	60	60	42	0.087	39	3	11	0.077	11,0	0.0714286	FALSE	KJAJ15_1f_DKOBM_G	intergenic	Ankrd28(dist=88900),Galnt15(dist=109788)	31919315
89	758	chr14	31919317	A	T	37	37	60	60	42	0.087	39	3	12	0.074	12,0	0.0714286	FALSE	KJAJ15_1f_DKOBM_G	intergenic	Ankrd28(dist=88902),Galnt15(dist=109786)	31919317
90	767	chr14	41550925	G	T	37	37	60	48	61	0.063	58	3	37	0.025	37,0	0.0491803	FALSE	KJAJ15_1f_DKOBM_G	intronic	Gm7970	41550925
91	813	chr14	54697283	T	C	37	37	60	60	61	0.064	58	3	24	0.036	24,0	0.0491803	FALSE	KJAJ15_1f_DKOBM_G	intronic	Gm29776	54697283
92	817	chr14	58010419	C	T	37	37	60	60	82	0.06	78	4	28	0.033	28,0	0.0487805	FALSE	KJAJ15_1f_DKOBM_G	intergenic	3110083C13Rik(dist=6714),Fgf9(dist=62267)	58010419
93	818	chr14	58868347	G	T	37	37	60	60	76	0.052	73	3	40	0.024	40,0	0.0394737	FALSE	KJAJ15_1f_DKOBM_G	intergenic	Fgf9(dist=755627),1700129C05Rik(dist=264689)	58868347
94	820	chr14	61416947	T	C	37	37	60	60	82	0.062	78	4	42	0.024	42,0	0.0487805	FALSE	KJAJ15_1f_DKOBM_G	intronic	Kpna3	61416947
95	844	chr14	110792924	A	G	37	37	60	60	73	0.054	70	3	22	0.037	22,0	0.0410959	FALSE	KJAJ15_1f_DKOBM_G	intergenic	Slitrk6(dist=37775),Slitrk5(dist=882191)	110792924
96	854	chr14	123701018	C	A	37	29	60	60	73	0.055	69	4	24	0.039	24,0	0.0547945	FALSE	KJAJ15_1f_DKOBM_G	intronic	Itgbl1	123701018
97	858	chr15	16122059	C	A	37	37	60	60	73	0.068	68	5	46	0.021	46,0	0.0684932	FALSE	KJAJ15_1f_DKOBM_G	intergenic	NONE(dist=NONE),Cdh9(dist=606856)	16122059
98	861	chr15	17801689	G	A	37	37	60	60	64	0.077	60	4	32	0.029	32,0	0.0625	FALSE	KJAJ15_1f_DKOBM_G	intergenic	Cdh9(dist=944551),4921515E04Rik(dist=276448)	17801689
99	881	chr15	40848714	G	T	37	37	60	56	96	0.032	93	3	41	0.024	41,0	0.03125	FALSE	KJAJ15_1f_DKOBM_G	intronic	Zfpm2	40848714
100	884	chr15	49382305	C	T	37	37	60	60	70	0.203	56	14	33	0.029	33,0	0.2	FALSE	KJAJ15_1f_DKOBM_G	intergenic	Csmd3(dist=590316),Trps1(dist=1272454)	49382305
101	886	chr15	51088303	G	T	37	25	60	60	83	0.059	78	5	26	0.036	26,0	0.060241	FALSE	KJAJ15_1f_DKOBM_G	intergenic	Trps1(dist=198262),Gm19303(dist=143337)	51088303
102	894	chr15	56872547	C	G	37	37	60	60	71	0.408	42	29	37	0.026	37,0	0.408451	FALSE	KJAJ15_1f_DKOBM_G	intergenic	Has2(dist=178001),Slc22a22(dist=371220)	56872547
103	898	chr15	65590672	A	G	37	37	60	60	92	0.044	89	3	31	0.032	31,0	0.0326087	FALSE	KJAJ15_1f_DKOBM_G	intergenic	Adcy8(dist=668376),Efr3a(dist=196348)	65590672
104	899	chr15	66469861	C	A	37	37	60	60	80	0.259	60	20	38	0.025	38,0	0.25	FALSE	KJAJ15_1f_DKOBM_G	exonic	Lrrc6	66469861	line319	nonsynonymous SNV	Lrrc6:NM_019457:exon4:c.G385T:p.D129Y,
105	900	chr15	69041016	C	T	37	37	60	40	37	0.161	32	5	17	0.049	17,0	0.135135	FALSE	KJAJ15_1f_DKOBM_G	intronic	Khdrbs3	69041016
106	902	chr15	73960226	C	T	37	37	60	60	85	0.069	80	5	33	0.028	33,0	0.0588235	FALSE	KJAJ15_1f_DKOBM_G	intergenic	Gm6569(dist=120318),Gm32168(dist=452896)	73960226
107	930	chr16	32722016	A	G	37	37	60	60	77	0.052	74	3	33	0.029	33,0	0.038961	FALSE	KJAJ15_1f_DKOBM_G	intergenic	Tnk2(dist=38523),Muc4(dist=13870)	32722016
108	940	chr16	54350456	T	C	37	37	60	60	50	0.079	47	3	16	0.05	16,0	0.06	FALSE	KJAJ15_1f_DKOBM_G	intergenic	4930404A05Rik(dist=1534712),Zpld1(dist=874719)	54350456
109	945	chr16	64529749	C	T	37	37	60	60	74	0.041	71	3	38	0.026	38,0	0.0405405	FALSE	KJAJ15_1f_DKOBM_G	intronic	Csnka2ip	64529749
110	960	chr16	90918664	A	T	37	37	60	60	84	0.057	80	4	43	0.023	43,0	0.047619	FALSE	KJAJ15_1f_DKOBM_G	intergenic	Eva1c(dist=13555),Cfap298(dist=7147)	90918664
111	961	chr16	91325013	A	G	37	37	60	60	75	0.055	72	3	29	0.032	29,0	0.04	FALSE	KJAJ15_1f_DKOBM_G	intergenic	Olig1(dist=53074),Ifnar2(dist=47770)	91325013
112	975	chr17	7750338	C	T	37	37	60	60	68	0.057	65	3	40	0.023	40,0	0.0441176	FALSE	KJAJ15_1f_DKOBM_G	intronic	Fndc1	7750338
114	979	chr17	9955499	C	T	37	37	60	60	79	0.406	48	31	36	0.028	36,0	0.392405	FALSE	KJAJ15_1f_DKOBM_G	intergenic	4930452A19Rik(dist=179633),Qk(dist=250972)	9955499
115	991	chr17	18358191	G	A	37	37	60	60	76	0.318	52	24	34	0.027	34,0	0.315789	FALSE	KJAJ15_1f_DKOBM_G	intergenic	Vmn2r93(dist=31750),Vmn2r95(dist=65913)	18358191
116	994	chr17	19790883	C	T	37	37	60	60	44	0.267	33	11	20	0.049	20,0	0.25	FALSE	KJAJ15_1f_DKOBM_G	intronic	Vmn2r103	19790883
117	1008	chr17	30113214	A	C	37	37	60	60	76	0.04	73	3	34	0.028	34,0	0.0394737	FALSE	KJAJ15_1f_DKOBM_G	intronic	Zfand3	30113214
118	1011	chr17	33577892	T	C	37	37	60	60	43	0.12	38	5	17	0.05	17,0	0.116279	FALSE	KJAJ15_1f_DKOBM_G	intronic	Myo1f	33577892
119	1020	chr17	40402345	T	G	37	37	60	60	78	0.042	74	4	35	0.029	35,0	0.0512821	FALSE	KJAJ15_1f_DKOBM_G	intergenic	Crisp1(dist=83138),Esp8(dist=117677)	40402345
120	1027	chr17	48891311	C	T	37	37	60	60	66	0.059	63	3	39	0.025	39,0	0.0454545	FALSE	KJAJ15_1f_DKOBM_G	intergenic	Unc5cl(dist=422627),Lrfn2(dist=41271)	48891311
121	1030	chr17	53088590	C	T	37	37	60	60	75	0.054	72	3	32	0.029	32,0	0.04	FALSE	KJAJ15_1f_DKOBM_G	intergenic	Kcnh8(dist=109396),Efhb(dist=310299)	53088590
122	1031	chr17	54465195	T	C	37	37	60	60	64	0.062	61	3	44	0.021	44,0	0.046875	FALSE	KJAJ15_1f_DKOBM_G	intergenic	1700025K24Rik(dist=95121),St6gal2(dist=980187)	54465195
123	1035	chr17	58063460	G	A	37	37	60	60	75	0.394	46	29	27	0.035	27,0	0.386667	FALSE	KJAJ15_1f_DKOBM_G	intronic	Cntnap5c	58063460
124	1036	chr17	60608155	C	T	37	37	60	60	72	0.125	64	8	39	0.025	39,0	0.111111	FALSE	KJAJ15_1f_DKOBM_G	intergenic	Nudt12os(dist=1583174),Efna5(dist=1994802)	60608155
125	1039	chr17	63993691	C	T	37	37	60	60	92	0.042	89	3	34	0.028	34,0	0.0326087	FALSE	KJAJ15_1f_DKOBM_G	intronic	Fer	63993691
127	1042	chr17	65367474	C	T	37	37	60	60	80	0.37	51	29	43	0.023	43,0	0.3625	FALSE	KJAJ15_1f_DKOBM_G	intronic	Tmem232	65367474
128	1046	chr17	69596435	G	A	37	37	60	60	91	0.297	64	27	34	0.029	34,0	0.296703	FALSE	KJAJ15_1f_DKOBM_G	intergenic	Akain1(dist=107202),Dlgap1(dist=372638)	69596435
129	1048	chr17	70847297	G	C	37	37	60	60	71	0.335	47	24	23	0.041	23,0	0.338028	FALSE	KJAJ15_1f_DKOBM_G	intronic	Tgif1	70847297
130	1057	chr17	77277334	A	T	37	37	60	60	70	0.106	63	7	23	0.04	23,0	0.1	FALSE	KJAJ15_1f_DKOBM_G	intergenic	Gm4710(dist=1388295),Gm32282(dist=921916)	77277334
131	1062	chr17	85437177	G	A	37	37	60	60	80	0.049	77	3	31	0.03	31,0	0.0375	FALSE	KJAJ15_1f_DKOBM_G	intronic	Camkmt	85437177
132	1070	chr18	6698134	G	A	37	37	60	60	64	0.061	61	3	24	0.038	24,0	0.046875	FALSE	KJAJ15_1f_DKOBM_G	intergenic	4921524L21Rik(dist=59166),Rab18(dist=67033)	6698134
133	1080	chr18	12557813	T	C	37	37	60	60	80	0.049	77	3	38	0.026	38,0	0.0375	FALSE	KJAJ15_1f_DKOBM_G	intronic	Lama3	12557813
134	1085	chr18	15839357	C	A	37	37	60	60	94	0.043	91	3	38	0.025	38,0	0.0319149	FALSE	KJAJ15_1f_DKOBM_G	intergenic	Chst9(dist=79200),Cdh2(dist=749520)	15839357
135	1087	chr18	28735288	C	A	37	37	60	60	90	0.055	86	4	33	0.03	33,0	0.0444444	FALSE	KJAJ15_1f_DKOBM_G	ncRNA_intronic	4930474G06Rik	28735288
136	1089	chr18	30061430	A	C	37	37	60	60	83	0.384	52	31	40	0.024	40,0	0.373494	FALSE	KJAJ15_1f_DKOBM_G	intergenic	4930578E11Rik(dist=565014),Pik3c3(dist=211435)	30061430
138	1095	chr18	40563816	T	G	37	37	60	60	79	0.038	76	3	46	0.021	46,0	0.0379747	FALSE	KJAJ15_1f_DKOBM_G	intergenic	Kctd16(dist=16558),Gm31205(dist=157696)	40563816
139	1103	chr18	57664983	C	G	37	37	60	60	94	0.033	91	3	37	0.026	37,0	0.0319149	FALSE	KJAJ15_1f_DKOBM_G	intronic	Ccdc192	57664983
140	1114	chr18	73070237	T	C	37	37	60	60	75	0.08	70	5	36	0.026	36,0	0.0666667	FALSE	KJAJ15_1f_DKOBM_G	intergenic	Gm31908(dist=149147),Mex3c(dist=502468)	73070237
141	1115	chr18	74715722	C	T	37	37	60	60	80	0.062	76	4	43	0.023	43,0	0.05	FALSE	KJAJ15_1f_DKOBM_G	intronic	Myo5b	74715722
142	1125	chr18	81203521	C	T	37	37	60	60	58	0.084	54	4	33	0.028	33,0	0.0689655	FALSE	KJAJ15_1f_DKOBM_G	intergenic	Gm27239(dist=214950),Mir5127(dist=788489)	81203521
143	1126	chr18	83655375	G	A	37	37	60	59	87	0.034	84	3	42	0.024	42,0	0.0344828	FALSE	KJAJ15_1f_DKOBM_G	intergenic	4921531P14Rik(dist=329491),Tshz1(dist=356252)	83655375
144	1134	chr19	4222065	T	C	37	37	60	60	74	0.054	71	3	29	0.031	29,0	0.0405405	FALSE	KJAJ15_1f_DKOBM_G	ncRNA_intronic	Gm45928	4222065
145	1136	chr19	7361980	C	T	37	37	60	60	96	0.041	93	3	22	0.041	22,0	0.03125	FALSE	KJAJ15_1f_DKOBM_G	intronic	Spindoc	7361980
146	1137	chr19	7583022	A	G	37	37	60	60	68	0.045	64	4	27	0.033	27,0	0.0588235	FALSE	KJAJ15_1f_DKOBM_G	intronic	Plaat3	7583022
147	1140	chr19	9975609	C	T	37	37	60	60	86	0.046	83	3	30	0.032	30,0	0.0348837	FALSE	KJAJ15_1f_DKOBM_G	intergenic	Gm50340(dist=72948),Fth1(dist=7037)	9975609
149	1147	chr19	25053123	C	T	37	37	60	60	59	0.066	56	3	45	0.021	45,0	0.0508475	FALSE	KJAJ15_1f_DKOBM_G	intronic	Dock8	25053123
150	1150	chr19	30765939	C	T	37	37	60	60	77	0.215	61	16	28	0.033	28,0	0.207792	FALSE	KJAJ15_1f_DKOBM_G	intronic	Prkg1	30765939
151	1162	chr19	46655289	A	G	37	37	60	60	90	0.253	68	22	37	0.027	37,0	0.244444	FALSE	KJAJ15_1f_DKOBM_G	UTR3	Wbp1l(NM_001177812:c.*570A>G,NM_146099:c.*570A>G,NM_001177813:c.*570A>G)	46655289
152	1167	chr19	54393904	C	T	37	37	60	60	93	0.414	55	38	45	0.021	45,0	0.408602	FALSE	KJAJ15_1f_DKOBM_G	intergenic	Adra2a(dist=344922),Gpam(dist=673732)	54393904
153	1174	chr2	3463911	T	G	37	37	60	60	69	0.345	45	24	34	0.029	34,0	0.347826	FALSE	KJAJ15_1f_DKOBM_G	UTR3	Dclre1c(NM_001362903:c.*653T>G)	3463911
154	1185	chr2	31497901	G	A	37	37	60	60	80	0.049	77	3	37	0.026	37,0	0.0375	FALSE	KJAJ15_1f_DKOBM_G	ncRNA_intronic	Gm5424	31497901
155	1187	chr2	35953362	C	T	37	37	60	60	74	0.054	71	3	42	0.023	42,0	0.0405405	FALSE	KJAJ15_1f_DKOBM_G	intronic	Ttll11	35953362
156	1208	chr2	82367709	T	A	37	37	60	60	73	0.441	41	32	37	0.027	37,0	0.438356	FALSE	KJAJ15_1f_DKOBM_G	intergenic	Zfp804a(dist=107831),A130030D18Rik(dist=7651)	82367709
157	1210	chr2	94069785	G	T	37	37	60	60	73	0.054	70	3	45	0.022	45,0	0.0410959	FALSE	KJAJ15_1f_DKOBM_G	intronic	Hsd17b12	94069785
158	1211	chr2	94231734	C	T	37	37	60	60	71	0.055	68	3	30	0.031	30,0	0.0422535	FALSE	KJAJ15_1f_DKOBM_G	intergenic	Hsd17b12(dist=73825),Mir129-2(dist=9630)	94231734
159	1212	chr2	94498220	G	A	37	37	60	60	68	0.029	65	3	32	0.03	32,0	0.0441176	FALSE	KJAJ15_1f_DKOBM_G	intergenic	Api5(dist=60034),Gm13793(dist=230794)	94498220
160	1213	chr2	98791871	C	A	37	37	60	60	90	0.109	81	9	33	0.029	33,0	0.1	FALSE	KJAJ15_1f_DKOBM_G	intergenic	Lrrc4c(dist=1160207),NONE(dist=NONE)	98791871
161	1217	chr2	103002336	G	T	37	37	60	60	70	0.056	67	3	23	0.04	23,0	0.0428571	FALSE	KJAJ15_1f_DKOBM_G	intergenic	Cd44(dist=100671),Pdhx(dist=18721)	103002336
162	1218	chr2	103631670	G	A	37	37	60	60	76	0.116	68	8	32	0.029	32,0	0.105263	FALSE	KJAJ15_1f_DKOBM_G	intronic	Abtb2	103631670
163	1224	chr2	105552583	T	C	37	29	60	60	72	0.055	68	4	44	0.023	44,0	0.0555556	FALSE	KJAJ15_1f_DKOBM_G	ncRNA_intronic	Pax6os1	105552583
164	1227	chr2	110684242	A	T	37	37	60	60	75	0.053	72	3	22	0.043	22,0	0.04	FALSE	KJAJ15_1f_DKOBM_G	intronic	Ano3	110684242
165	1229	chr2	114449192	G	A	37	37	60	60	81	0.402	48	33	27	0.034	27,0	0.407407	FALSE	KJAJ15_1f_DKOBM_G	intergenic	Zfp770(dist=247760),Dph6(dist=67226)	114449192
166	1240	chr2	129002455	T	G	37	31	60	60	66	0.066	62	4	39	0.025	39,0	0.0606061	FALSE	KJAJ15_1f_DKOBM_G	intronic	Zc3h6	129002455
167	1241	chr2	131249704	G	A	37	37	60	60	88	0.171	73	15	29	0.032	29,0	0.170455	FALSE	KJAJ15_1f_DKOBM_G	intergenic	Mavs(dist=1680),Pank2(dist=12304)	131249704
168	1244	chr2	134901571	G	A	37	37	60	60	65	0.062	62	3	49	0.02	49,0	0.0461538	FALSE	KJAJ15_1f_DKOBM_G	intronic	Plcb1	134901571
169	1248	chr2	139904879	A	G	37	29	60	60	55	0.072	51	4	38	0.025	38,0	0.0727273	FALSE	KJAJ15_1f_DKOBM_G	intronic	Tasp1	139904879
170	1254	chr2	152985994	T	C	37	37	60	60	68	0.058	65	3	25	0.037	25,0	0.0441176	FALSE	KJAJ15_1f_DKOBM_G	intronic	Ttll9	152985994
171	1258	chr2	155661808	T	C	37	37	60	60	71	0.059	68	3	20	0.046	20,0	0.0422535	FALSE	KJAJ15_1f_DKOBM_G	intronic	Trpc4ap	155661808
172	1264	chr2	162721345	C	T	37	37	60	60	84	0.048	81	3	30	0.032	30,0	0.0357143	FALSE	KJAJ15_1f_DKOBM_G	intergenic	9430021M05Rik(dist=46141),Srsf6(dist=210163)	162721345
173	1277	chr2	177922244	A	C	37	37	46	44	68	0.086	63	5	29	0.036	29,0	0.0735294	FALSE	KJAJ15_1f_DKOBM_G	ncRNA_intronic	Gm14327	177922244
174	1283	chr3	13239294	T	G	37	37	60	60	75	0.366	47	28	32	0.03	32,0	0.373333	FALSE	KJAJ15_1f_DKOBM_G	intergenic	Gm10745(dist=1394935),Ralyl(dist=232361)	13239294
176	1290	chr3	28409774	G	T	37	37	60	60	67	0.059	64	3	36	0.027	36,0	0.0447761	FALSE	KJAJ15_1f_DKOBM_G	intronic	Tnik	28409774
177	1291	chr3	28894436	T	G	37	37	60	39	85	0.047	82	3	36	0.026	36,0	0.0352941	FALSE	KJAJ15_1f_DKOBM_G	intronic	Gm1527	28894436
178	1295	chr3	40056355	G	T	37	31	60	60	61	0.101	55	6	29	0.032	29,0	0.0983607	FALSE	KJAJ15_1f_DKOBM_G	intergenic	Fat4(dist=1044372),1700017G19Rik(dist=448510)	40056355
179	1296	chr3	44369704	C	T	37	37	60	60	71	0.056	68	3	33	0.029	33,0	0.0422535	FALSE	KJAJ15_1f_DKOBM_G	intergenic	NONE(dist=NONE),2610316D01Rik(dist=910735)	44369704
180	1297	chr3	48493121	C	A	37	37	60	60	84	0.428	48	36	34	0.028	34,0	0.428571	FALSE	KJAJ15_1f_DKOBM_G	intergenic	Gm7977(dist=466362),1700018B24Rik(dist=112611)	48493121
181	1306	chr3	58195853	T	C	37	37	60	60	75	0.161	64	11	40	0.024	40,0	0.146667	FALSE	KJAJ15_1f_DKOBM_G	intergenic	1700007F19Rik(dist=32046),Tsc22d2(dist=218867)	58195853
182	1310	chr3	64835010	G	A	37	37	60	60	77	0.221	61	16	37	0.025	37,0	0.207792	FALSE	KJAJ15_1f_DKOBM_G	ncRNA_intronic	Vmn2r-ps11	64835010
183	1313	chr3	71605513	T	A	37	37	60	60	61	0.145	53	8	38	0.025	38,0	0.131148	FALSE	KJAJ15_1f_DKOBM_G	intergenic	Gm6634(dist=798222),Sis(dist=1283044)	71605513
184	1319	chr3	81655092	T	C	37	37	60	55	70	0.087	65	5	23	0.036	23,0	0.0714286	FALSE	KJAJ15_1f_DKOBM_G	intergenic	Pdgfc(dist=441052),A830029E22Rik(dist=146933)	81655092
185	1327	chr3	90625485	C	T	37	29	60	60	79	0.051	75	4	35	0.029	35,0	0.0506329	FALSE	KJAJ15_1f_DKOBM_G	intergenic	S100a6(dist=11071),S100a7a(dist=28817)	90625485
186	1328	chr3	92506176	A	G	37	37	60	60	74	0.433	42	32	44	0.021	44,0	0.432432	FALSE	KJAJ15_1f_DKOBM_G	intergenic	Sprr4(dist=5683),Ivl(dist=64724)	92506176
187	1334	chr3	94402400	G	A	37	37	60	60	89	0.044	86	3	31	0.03	31,0	0.0337079	FALSE	KJAJ15_1f_DKOBM_G	exonic	Lingo4	94402400	line397	nonsynonymous SNV	Lingo4:NM_001368653:exon2:c.G569A:p.C190Y,Lingo4:NM_177250:exon2:c.G644A:p.C215Y,
188	1341	chr3	101634205	C	A	37	37	60	60	82	0.47	44	38	47	0.02	47,0	0.463415	FALSE	KJAJ15_1f_DKOBM_G	intergenic	Atp1a1(dist=29498),Mab21l3(dist=178871)	101634205
189	1346	chr3	109055114	G	A	37	37	60	60	94	0.042	91	3	44	0.022	44,0	0.0319149	FALSE	KJAJ15_1f_DKOBM_G	intergenic	Fam102b(dist=27507),Slc25a54(dist=25385)	109055114
190	1347	chr3	109448403	T	G	37	37	60	60	80	0.432	46	34	41	0.023	41,0	0.425	FALSE	KJAJ15_1f_DKOBM_G	intronic	Vav3	109448403
191	1348	chr3	114811325	A	C	37	37	60	60	81	0.064	77	4	28	0.033	28,0	0.0493827	FALSE	KJAJ15_1f_DKOBM_G	intergenic	Col11a1(dist=590569),Olfm3(dist=92753)	114811325
192	1352	chr3	118985659	C	A	37	37	60	60	67	0.269	49	18	33	0.029	33,0	0.268657	FALSE	KJAJ15_1f_DKOBM_G	intronic	Dpyd	118985659
195	1356	chr3	120794741	G	T	37	37	60	60	69	0.044	66	3	27	0.034	27,0	0.0434783	FALSE	KJAJ15_1f_DKOBM_G	ncRNA_intronic	6530403H02Rik	120794741
196	1360	chr3	127889462	T	A	37	37	60	60	61	0.081	56	5	41	0.025	41,0	0.0819672	FALSE	KJAJ15_1f_DKOBM_G	intronic	Fam241a	127889462
197	1366	chr3	140671595	G	A	37	37	60	60	74	0.082	69	5	34	0.029	34,0	0.0675676	FALSE	KJAJ15_1f_DKOBM_G	intergenic	Mir7j(dist=643225),Gm32754(dist=233021)	140671595
198	1370	chr3	144912288	C	A	37	29	60	60	73	0.055	69	4	37	0.026	37,0	0.0547945	FALSE	KJAJ15_1f_DKOBM_G	intronic	Clca4b	144912288
199	1372	chr3	152850137	G	A	37	37	60	60	87	0.058	83	4	36	0.028	36,0	0.045977	FALSE	KJAJ15_1f_DKOBM_G	intronic	St6galnac5	152850137
200	1385	chr4	16869339	A	C	37	37	60	60	77	0.038	74	3	30	0.031	30,0	0.038961	FALSE	KJAJ15_1f_DKOBM_G	intergenic	A530072M11Rik(dist=603114),Gm30092(dist=677107)	16869339
201	1388	chr4	20978253	A	T	37	37	60	60	72	0.041	69	3	28	0.034	28,0	0.0416667	FALSE	KJAJ15_1f_DKOBM_G	intergenic	Nkain3(dist=199585),Prdm13(dist=699227)	20978253
202	1394	chr4	38877231	T	C	37	37	60	60	82	0.1	75	7	41	0.023	41,0	0.0853659	FALSE	KJAJ15_1f_DKOBM_G	intergenic	Gm12381(dist=21748),1700009N14Rik(dist=573062)	38877231
203	1406	chr4	55579289	C	T	37	37	60	60	82	0.047	79	3	38	0.024	38,0	0.0365854	FALSE	KJAJ15_1f_DKOBM_G	intergenic	Klf4(dist=46814),Actl7b(dist=1160716)	55579289
204	1408	chr4	57566384	C	T	37	37	60	60	65	0.046	62	3	46	0.023	46,0	0.0461538	FALSE	KJAJ15_1f_DKOBM_G	intronic	Pakap	57566384
205	1428	chr4	86583552	G	A	37	29	60	60	84	0.049	80	4	35	0.029	35,0	0.047619	FALSE	KJAJ15_1f_DKOBM_G	exonic	Haus6	86583552	line413	nonsynonymous SNV	Haus6:NM_173400:exon16:c.C2081T:p.A694V,
206	1431	chr4	93058746	G	A	37	37	60	60	75	0.382	46	29	24	0.038	24,0	0.386667	FALSE	KJAJ15_1f_DKOBM_G	intergenic	Izumo3(dist=911525),Tusc1(dist=275402)	93058746
207	1435	chr4	101883178	A	C	37	37	60	60	59	0.067	56	3	24	0.038	24,0	0.0508475	FALSE	KJAJ15_1f_DKOBM_G	intergenic	Pramel17(dist=39156),C130073F10Rik(dist=6842)	101883178
208	1469	chr4	127967399	C	A	37	37	60	60	95	0.042	92	3	22	0.04	22,0	0.0315789	FALSE	KJAJ15_1f_DKOBM_G	intronic	CK137956	127967399
209	1494	chr4	141670479	A	G	37	37	60	60	77	0.484	40	37	16	0.057	16,0	0.480519	FALSE	KJAJ15_1f_DKOBM_G	intergenic	Plekhm2(dist=6333),Rsc1a1(dist=13084)	141670479
210	1549	chr5	9492638	C	T	37	37	60	60	76	0.134	67	9	33	0.029	33,0	0.118421	FALSE	KJAJ15_1f_DKOBM_G	intronic	Grm3	9492638
211	1550	chr5	11174854	C	T	37	37	60	48	97	0.295	68	29	46	0.022	46,0	0.298969	FALSE	KJAJ15_1f_DKOBM_G	intergenic	4930558F17Rik(dist=48399),Gm5861(dist=8161)	11174854
212	1568	chr5	24730169	G	A	37	37	60	60	65	0.385	41	24	21	0.047	21,0	0.369231	FALSE	KJAJ15_1f_DKOBM_G	intronic	Wdr86	24730169
213	1579	chr5	28169073	G	C	37	37	60	60	79	0.094	71	8	38	0.024	38,0	0.101266	FALSE	KJAJ15_1f_DKOBM_G	intronic	En2	28169073
214	1581	chr5	31252143	G	A	37	37	60	60	62	0.063	59	3	35	0.026	35,0	0.0483871	FALSE	KJAJ15_1f_DKOBM_G	intronic	Krtcap3	31252143
215	1583	chr5	37916855	T	C	37	37	60	60	68	0.287	49	19	25	0.037	25,0	0.279412	FALSE	KJAJ15_1f_DKOBM_G	intergenic	Gm20052(dist=18932),Stx18(dist=122375)	37916855
216	1586	chr5	52447737	T	G	37	25	60	60	69	0.056	66	3	32	0.03	32,0	0.0434783	FALSE	KJAJ15_1f_DKOBM_G	intronic	Ccdc149	52447737
217	1588	chr5	57193525	A	T	37	37	60	60	64	0.076	60	4	36	0.027	36,0	0.0625	FALSE	KJAJ15_1f_DKOBM_G	intergenic	NONE(dist=NONE),4932441J04Rik(dist=376559)	57193525
218	1589	chr5	57228812	T	A	37	37	60	60	75	0.052	72	3	32	0.03	32,0	0.04	FALSE	KJAJ15_1f_DKOBM_G	intergenic	NONE(dist=NONE),4932441J04Rik(dist=341272)	57228812
219	1596	chr5	76960049	G	C	37	37	60	60	71	0.068	67	4	31	0.03	31,0	0.056338	FALSE	KJAJ15_1f_DKOBM_G	intronic	Paics	76960049
220	1605	chr5	83046336	T	C	37	37	60	60	68	0.072	64	4	42	0.023	42,0	0.0588235	FALSE	KJAJ15_1f_DKOBM_G	intergenic	Mir1187(dist=247271),Tecrl(dist=231786)	83046336
221	1606	chr5	85343204	C	T	37	37	60	60	71	0.086	66	5	33	0.029	33,0	0.0704225	FALSE	KJAJ15_1f_DKOBM_G	intergenic	Epha5(dist=925822),Cenpc1(dist=668821)	85343204
222	1607	chr5	86886505	G	T	37	37	60	60	72	0.055	69	3	27	0.034	27,0	0.0416667	FALSE	KJAJ15_1f_DKOBM_G	intergenic	Ythdc1(dist=49846),Ugt2b34(dist=3265)	86886505
223	1628	chr5	112070656	G	A	37	37	60	60	83	0.047	80	3	27	0.034	27,0	0.0361446	FALSE	KJAJ15_1f_DKOBM_G	intergenic	E130006D01Rik(dist=308928),1700016B01Rik(dist=85571)	112070656
224	1630	chr5	115490157	G	A	37	29	60	60	75	0.055	71	4	34	0.027	34,0	0.0533333	FALSE	KJAJ15_1f_DKOBM_G	intergenic	Sirt4(dist=5673),Pxn(dist=16519)	115490157
225	1631	chr5	115643639	C	T	37	37	60	60	89	0.034	86	3	34	0.027	34,0	0.0337079	FALSE	KJAJ15_1f_DKOBM_G	exonic	Rab35	115643639	line433	synonymous SNV	Rab35:NM_198163:exon5:c.C417T:p.A139A,
226	1634	chr5	116669538	C	T	37	37	60	60	82	0.344	54	28	24	0.037	24,0	0.341463	FALSE	KJAJ15_1f_DKOBM_G	intergenic	Srrm4(dist=77721),Suds3(dist=422140)	116669538
227	1647	chr5	131658718	C	A	37	37	60	60	91	0.06	86	5	25	0.036	25,0	0.0549451	FALSE	KJAJ15_1f_DKOBM_G	intronic	Auts2	131658718
228	1648	chr5	132039989	C	T	37	37	60	60	90	0.322	62	28	35	0.028	35,0	0.311111	FALSE	KJAJ15_1f_DKOBM_G	intronic	Auts2	132039989
229	1657	chr5	140438658	G	A	37	37	60	60	105	0.049	101	4	25	0.04	25,0	0.0380952	FALSE	KJAJ15_1f_DKOBM_G	intronic	Eif3b	140438658
230	1658	chr5	143539161	T	G	37	37	60	60	39	0.096	36	3	12	0.068	12,0	0.0769231	FALSE	KJAJ15_1f_DKOBM_G	intergenic	Rac1(dist=11130),Fam220a(dist=9559)	143539161
231	1681	chr6	3497671	G	C	37	37	60	60	70	0.071	66	4	30	0.031	30,0	0.0571429	FALSE	KJAJ15_1f_DKOBM_G	upstream	Vps50(dist=722)	3497671
233	1688	chr6	9788896	G	T	37	37	60	60	65	0.25	49	16	34	0.028	34,0	0.246154	FALSE	KJAJ15_1f_DKOBM_G	intergenic	Nxph1(dist=540318),AA545190(dist=1182572)	9788896
234	1695	chr6	23118525	G	A	37	37	60	60	77	0.051	74	3	34	0.029	34,0	0.038961	FALSE	KJAJ15_1f_DKOBM_G	intronic	Aass	23118525
235	1697	chr6	24439253	T	C	37	37	60	60	88	0.33	59	29	25	0.04	25,0	0.329545	FALSE	KJAJ15_1f_DKOBM_G	intergenic	Slc13a1(dist=271161),Iqub(dist=5612)	24439253
236	1702	chr6	42279797	G	A	37	37	60	60	60	0.113	54	6	33	0.03	33,0	0.1	FALSE	KJAJ15_1f_DKOBM_G	exonic	Casp2	42279797	line443	nonsynonymous SNV	Casp2:NM_007610:exon9:c.G988A:p.D330N,
237	1703	chr6	43971546	T	C	37	31	60	60	29	0.144	25	4	10	0.083	10,0	0.137931	FALSE	KJAJ15_1f_DKOBM_G	intergenic	Tpk1(dist=305268),Gm35216(dist=108942)	43971546
238	1709	chr6	51901492	C	T	37	29	60	60	77	0.052	73	4	44	0.022	44,0	0.0519481	FALSE	KJAJ15_1f_DKOBM_G	intronic	Skap2	51901492
239	1712	chr6	54927142	A	G	37	20	60	60	89	0.034	86	3	32	0.029	32,0	0.0337079	FALSE	KJAJ15_1f_DKOBM_G	intronic	Nod1	54927142
240	1717	chr6	63344702	C	T	37	37	60	60	77	0.079	71	6	32	0.028	32,0	0.0779221	FALSE	KJAJ15_1f_DKOBM_G	intronic	Grid2	63344702
241	1718	chr6	65711804	C	A	37	37	60	60	82	0.425	49	33	44	0.022	44,0	0.402439	FALSE	KJAJ15_1f_DKOBM_G	intergenic	Ndnf(dist=4874),Prdm5(dist=67158)	65711804
242	1722	chr6	72522104	T	C	37	37	60	60	69	0.443	39	30	27	0.034	27,0	0.434783	FALSE	KJAJ15_1f_DKOBM_G	intergenic	Sh2d6(dist=2068),Capg(dist=22287)	72522104
243	1725	chr6	78124790	C	T	37	37	60	60	43	0.114	39	4	15	0.053	15,0	0.0930233	FALSE	KJAJ15_1f_DKOBM_G	intergenic	Ctnna2(dist=145123),Reg3b(dist=246095)	78124790
244	1727	chr6	82833081	G	A	37	37	60	60	100	0.252	74	26	38	0.025	38,0	0.26	FALSE	KJAJ15_1f_DKOBM_G	intergenic	Hk2(dist=58627),2310069B03Rik(dist=44785)	82833081
245	1750	chr6	118624197	C	T	37	37	60	60	78	0.37	50	28	43	0.023	43,0	0.358974	FALSE	KJAJ15_1f_DKOBM_G	intronic	Cacna1c	118624197
246	1777	chr6	133364612	G	A	37	37	60	60	76	0.067	72	4	38	0.025	38,0	0.0526316	FALSE	KJAJ15_1f_DKOBM_G	intergenic	5530400C23Rik(dist=68822),Gm5885(dist=164577)	133364612
247	1789	chr6	143098159	T	C	37	20	60	60	70	0.043	67	3	26	0.036	26,0	0.0428571	FALSE	KJAJ15_1f_DKOBM_G	intronic	C2cd5	143098159
248	1831	chr7	11825915	T	G	37	37	60	60	90	0.056	85	5	36	0.027	36,0	0.0555556	FALSE	KJAJ15_1f_DKOBM_G	intergenic	Vmn1r73(dist=68747),Vmn1r74(dist=20860)	11825915
251	1911	chr7	68381583	G	A	37	37	60	60	68	0.086	63	5	23	0.04	23,0	0.0735294	FALSE	KJAJ15_1f_DKOBM_G	intergenic	Fam169b(dist=18494),4933436H12Rik(dist=35841)	68381583
253	1921	chr7	84401037	G	A	37	37	60	60	78	0.039	75	3	28	0.034	28,0	0.0384615	FALSE	KJAJ15_1f_DKOBM_G	intronic	Arnt2	84401037
254	1922	chr7	85568877	G	A	37	37	60	60	65	0.061	62	3	39	0.026	39,0	0.0461538	FALSE	KJAJ15_1f_DKOBM_G	intronic	Vmn2r70	85568877
255	1924	chr7	90381852	C	A	37	37	60	60	83	0.047	80	3	56	0.018	56,0	0.0361446	FALSE	KJAJ15_1f_DKOBM_G	exonic	Sytl2	90381852	line459	synonymous SNV	Sytl2:NM_001368878:exon8:c.C3738A:p.P1246P,
256	1937	chr7	107358625	C	T	37	29	60	60	95	0.043	91	4	43	0.022	43,0	0.0421053	FALSE	KJAJ15_1f_DKOBM_G	intergenic	Rbmxl2(dist=147709),Syt9(dist=12165)	107358625
257	1940	chr7	112123152	A	G	37	29	60	60	69	0.057	65	4	24	0.038	24,0	0.057971	FALSE	KJAJ15_1f_DKOBM_G	intronic	Dkk3	112123152
258	1948	chr7	120945834	T	G	37	37	60	60	73	0.054	70	3	24	0.04	24,0	0.0410959	FALSE	KJAJ15_1f_DKOBM_G	UTR3	Polr3e(NM_001379288:c.*302T>G,NM_025298:c.*302T>G,NM_001164096:c.*302T>G)	120945834
259	1949	chr7	121153266	T	C	37	37	60	60	83	0.072	78	5	33	0.028	33,0	0.060241	FALSE	KJAJ15_1f_DKOBM_G	intronic	Otoa	121153266
261	1955	chr7	126283244	C	T	37	37	60	60	66	0.073	62	4	28	0.03	28,0	0.0606061	FALSE	KJAJ15_1f_DKOBM_G	intronic	Sbk1	126283244
262	1968	chr8	5527786	A	C	37	37	60	60	70	0.07	66	4	34	0.027	34,0	0.0571429	FALSE	KJAJ15_1f_DKOBM_G	intergenic	Slc10a2(dist=422499),Gm17215(dist=1853162)	5527786
263	1977	chr8	16030510	G	A	37	37	60	60	73	0.067	69	4	42	0.023	42,0	0.0547945	FALSE	KJAJ15_1f_DKOBM_G	intronic	Csmd1	16030510
264	1979	chr8	16882915	A	G	37	25	60	60	72	0.046	68	4	29	0.032	29,0	0.0555556	FALSE	KJAJ15_1f_DKOBM_G	intronic	Csmd1	16882915
265	1982	chr8	17997024	A	G	37	37	60	60	75	0.13	66	9	33	0.029	33,0	0.12	FALSE	KJAJ15_1f_DKOBM_G	intergenic	Csmd1(dist=461639),Mcph1(dist=598107)	17997024
267	2001	chr8	22194345	C	A	37	37	60	60	65	0.062	62	3	39	0.024	39,0	0.0461538	FALSE	KJAJ15_1f_DKOBM_G	intronic	Vps36	22194345
268	2004	chr8	24256259	G	A	37	37	60	60	74	0.082	69	5	33	0.028	33,0	0.0675676	FALSE	KJAJ15_1f_DKOBM_G	intergenic	Zmat4(dist=193143),Tcim(dist=180913)	24256259
269	2007	chr8	26831900	C	T	37	37	60	60	92	0.043	89	3	33	0.028	33,0	0.0326087	FALSE	KJAJ15_1f_DKOBM_G	intergenic	2310008N11Rik(dist=7477),Zfp703(dist=145436)	26831900
270	2023	chr8	36707840	C	G	37	37	60	60	99	0.041	95	4	41	0.023	41,0	0.040404	FALSE	KJAJ15_1f_DKOBM_G	intronic	Dlc1	36707840
271	2029	chr8	40961293	C	T	37	37	60	60	87	0.045	84	3	19	0.047	19,0	0.0344828	FALSE	KJAJ15_1f_DKOBM_G	intronic	Pdgfrl	40961293
272	2034	chr8	42105400	T	A	37	37	60	60	73	0.082	68	5	35	0.027	35,0	0.0684932	FALSE	KJAJ15_1f_DKOBM_G	intergenic	2810404M03Rik(dist=59198),Triml1(dist=1024407)	42105400
273	2050	chr8	63212520	C	T	37	37	60	60	58	0.45	32	26	29	0.033	29,0	0.448276	FALSE	KJAJ15_1f_DKOBM_G	intronic	Spock3	63212520
274	2054	chr8	66636040	G	T	37	37	60	60	89	0.078	82	7	27	0.035	27,0	0.0786517	FALSE	KJAJ15_1f_DKOBM_G	intergenic	Tktl2(dist=116841),Npy5r(dist=43925)	66636040
275	2075	chr8	78889196	T	G	37	37	60	60	62	0.053	58	4	34	0.028	34,0	0.0645161	FALSE	KJAJ15_1f_DKOBM_G	intergenic	Lsm6(dist=68044),Zfp827(dist=139241)	78889196
276	2076	chr8	82964651	G	A	37	37	60	60	94	0.353	61	33	42	0.022	42,0	0.351064	FALSE	KJAJ15_1f_DKOBM_G	intronic	Rnf150	82964651
278	2091	chr8	87619957	G	A	37	37	60	60	74	0.065	70	4	33	0.029	33,0	0.0540541	FALSE	KJAJ15_1f_DKOBM_G	intergenic	4933402J07Rik(dist=30760),1700096P03Rik(dist=16141)	87619957
279	2101	chr8	96682023	A	C	37	37	60	60	73	0.055	70	3	43	0.023	43,0	0.0410959	FALSE	KJAJ15_1f_DKOBM_G	intergenic	Got2(dist=793622),NONE(dist=NONE)	96682023
280	2103	chr8	101222952	T	A	37	37	60	60	73	0.19	60	13	25	0.039	25,0	0.178082	FALSE	KJAJ15_1f_DKOBM_G	intergenic	A330008L17Rik(dist=1489514),Cdh11(dist=1409143)	101222952
281	2115	chr8	118468714	A	C	37	25	60	60	85	0.057	81	4	49	0.02	49,0	0.0470588	FALSE	KJAJ15_1f_DKOBM_G	intronic	Cdh13	118468714
282	2125	chr9	10331273	T	C	37	37	60	60	71	0.4	43	28	32	0.029	32,0	0.394366	FALSE	KJAJ15_1f_DKOBM_G	intronic	Cntn5	10331273
283	2128	chr9	18387050	A	C	37	37	60	60	71	0.055	68	3	31	0.03	31,0	0.0422535	FALSE	KJAJ15_1f_DKOBM_G	intronic	Naalad2	18387050
284	2129	chr9	20808273	A	G	37	37	60	60	53	0.129	47	6	25	0.036	25,0	0.113208	FALSE	KJAJ15_1f_DKOBM_G	intronic	Col5a3	20808273
285	2130	chr9	21379712	A	G	37	37	60	60	82	0.323	56	26	34	0.029	34,0	0.317073	FALSE	KJAJ15_1f_DKOBM_G	intronic	Ilf3	21379712
286	2132	chr9	31562532	G	A	37	37	60	60	64	0.075	60	4	50	0.019	50,0	0.0625	FALSE	KJAJ15_1f_DKOBM_G	intergenic	Tmem45b(dist=98294),Barx2(dist=283512)	31562532
287	2146	chr9	46088975	G	T	37	37	60	60	95	0.096	87	8	36	0.026	36,0	0.0842105	FALSE	KJAJ15_1f_DKOBM_G	intronic	Sik3	46088975
288	2147	chr9	47909837	C	T	37	20	60	60	81	0.037	78	3	25	0.037	25,0	0.037037	FALSE	KJAJ15_1f_DKOBM_G	intergenic	Cadm1(dist=56446),Nxpe2(dist=408167)	47909837
289	2151	chr9	50770265	G	C	37	37	60	60	76	0.427	44	32	26	0.035	26,0	0.421053	FALSE	KJAJ15_1f_DKOBM_G	exonic	Fdxacb1	50770265	line490	nonsynonymous SNV	Fdxacb1:NM_198675:exon3:c.G485C:p.C162S,
291	2168	chr9	79401930	C	T	37	37	60	60	90	0.045	87	3	38	0.026	38,0	0.0333333	FALSE	KJAJ15_1f_DKOBM_G	intergenic	Cd109(dist=685670),Gm10635(dist=42107)	79401930
292	2170	chr9	80026314	G	A	37	37	60	60	86	0.062	81	5	39	0.025	39,0	0.0581395	FALSE	KJAJ15_1f_DKOBM_G	intergenic	Filip1(dist=13463),Senp6(dist=40589)	80026314
293	2174	chr9	87620205	G	A	37	37	60	60	66	0.536	30	36	30	0.031	30,0	0.545455	FALSE	KJAJ15_1f_DKOBM_G	intergenic	Cep162(dist=364673),Tbx18(dist=82595)	87620205
294	2187	chr9	107494860	C	T	37	37	60	60	34	0.187	27	7	22	0.036	22,0	0.205882	FALSE	KJAJ15_1f_DKOBM_G	intronic	Cacna2d2	107494860
295	2198	chr9	124471767	A	C	37	37	60	60	68	0.058	65	3	31	0.03	31,0	0.0441176	FALSE	KJAJ15_1f_DKOBM_G	intergenic	4930526I15Rik(dist=46911),Ppp2r3d(dist=2579)	124471767
296	2207	chrX	16243391	T	A	37	37	60	60	86	0.08	80	6	31	0.031	31,0	0.0697674	FALSE	KJAJ15_1f_DKOBM_G	intergenic	Ppp1r2-ps9(dist=1131902),Cypt1(dist=279478)	16243391
297	2223	chrX	36082181	C	T	37	37	60	60	70	0.054	67	3	30	0.029	30,0	0.0428571	FALSE	KJAJ15_1f_DKOBM_G	intergenic	Dock11(dist=5619),Il13ra1(dist=29927)	36082181
298	2224	chrX	41230505	G	A	37	37	60	60	65	0.061	62	3	24	0.038	24,0	0.0461538	FALSE	KJAJ15_1f_DKOBM_G	intergenic	Cypt14(dist=1366901),Gria3(dist=170314)	41230505
299	2227	chrX	59043389	C	A	37	37	60	60	78	0.076	72	6	43	0.023	43,0	0.0769231	FALSE	KJAJ15_1f_DKOBM_G	intergenic	4930550L24Rik(dist=123085),Fgf13(dist=18757)	59043389
301	2232	chrX	66872619	A	C	37	37	60	60	74	0.315	50	24	37	0.026	37,0	0.324324	FALSE	KJAJ15_1f_DKOBM_G	intergenic	Mir465(dist=33494),Gm1140(dist=810281)	66872619
302	2235	chrX	69832541	A	T	37	37	60	60	82	0.291	59	23	30	0.03	30,0	0.280488	FALSE	KJAJ15_1f_DKOBM_G	intronic	Aff2	69832541
303	2238	chrX	76794720	G	C	37	37	60	60	59	0.083	55	4	24	0.038	24,0	0.0677966	FALSE	KJAJ15_1f_DKOBM_G	intergenic	Cldn34d(dist=191796),Tbl1x(dist=716507)	76794720
304	2240	chrX	89252102	A	G	37	37	60	60	77	0.063	73	4	31	0.03	31,0	0.0519481	FALSE	KJAJ15_1f_DKOBM_G	intergenic	Mir1906-1(dist=492549),Dcaf8l(dist=151746)	89252102
305	2247	chrX	102872262	T	C	37	37	54	60	68	0.059	65	3	22	0.041	22,0	0.0441176	FALSE	KJAJ15_1f_DKOBM_G	intergenic	1700031F05Rik(dist=5909),Dmrtc1a(dist=30959)	102872262
306	2248	chrX	104616871	G	A	37	37	60	60	81	0.457	44	37	34	0.029	34,0	0.45679	FALSE	KJAJ15_1f_DKOBM_G	intronic	Zdhhc15	104616871
308	2256	chrX	130020896	T	C	37	37	60	60	85	0.424	48	37	41	0.024	41,0	0.435294	FALSE	KJAJ15_1f_DKOBM_G	intronic	Diaph2	130020896
309	2262	chrX	152290873	G	C	37	37	60	60	71	0.069	67	4	25	0.04	25,0	0.056338	FALSE	KJAJ15_1f_DKOBM_G	intergenic	Kdm5c(dist=11774),Kantr(dist=3951)	152290873

## Sheet: KJP_18_finalfilteredSNVs
Unnamed: 0	X	CHROM	POS	REF	ALT	MBQ_ref	MBQ_alt	MMQ_ref	MMQ_alt	KJP_16.DP	KJP_16.AF	KJP_16.AD	KJP_18.DP	KJP_18.AF	tumor_ref	tumor_alt	VAF	inSNPdb	file_tag	mutation_type	mutation_effect	start	line	coding_type	amino_acid
1	4	chr1	11632978	A	T	37	31	60	60	33	0.029	33,0	67	0.065	63	4	0.0597015	FALSE	KJP_18	intronic	A830018L16Rik	11632978
2	5	chr1	11740532	T	G	37	37	60	60	39	0.024	39,0	63	0.093	58	5	0.0793651	FALSE	KJP_18	intronic	A830018L16Rik	11740532
3	7	chr1	16632306	A	C	37	37	60	60	34	0.028	34,0	72	0.318	49	23	0.319444	FALSE	KJP_18	intergenic	Ube2w(dist=13015),Eloc(dist=9419)	16632306
4	8	chr1	18769538	A	T	37	37	60	60	34	0.028	34,0	66	0.149	57	9	0.136364	FALSE	KJP_18	intergenic	Defb41(dist=504400),Gm15825(dist=293762)	18769538
5	12	chr1	24314693	T	A	37	37	60	60	34	0.027	34,0	62	0.094	57	5	0.0806452	FALSE	KJP_18	intronic	Col19a1	24314693
6	14	chr1	25704714	G	A	37	37	60	60	32	0.029	32,0	46	0.532	21	25	0.543478	FALSE	KJP_18	intronic	Adgrb3	25704714
7	15	chr1	28674335	T	A	37	37	60	60	38	0.025	38,0	59	0.502	29	30	0.508475	FALSE	KJP_18	intergenic	Gm5524(dist=772148),Gm597(dist=101787)	28674335
8	17	chr1	28917534	G	T	37	37	60	60	37	0.025	37,0	83	0.119	74	9	0.108434	FALSE	KJP_18	intergenic	Gm597(dist=137282),Mir6342(dist=503954)	28917534
9	24	chr1	46098022	C	T	37	37	60	60	26	0.037	26,0	63	0.125	56	7	0.111111	FALSE	KJP_18	exonic	Dnah7b	46098022	line2328	synonymous SNV	Dnah7b:NM_001368717:exon6:c.C423T:p.S141S,
10	27	chr1	53511656	T	C	37	37	60	60	44	0.022	44,0	59	0.067	56	3	0.0508475	FALSE	KJP_18	intronic	Dnah7a	53511656
11	28	chr1	53834482	G	C	37	37	60	60	38	0.025	38,0	92	0.088	85	7	0.076087	FALSE	KJP_18	intronic	Hecw2	53834482
12	32	chr1	63677965	G	A	37	37	60	60	35	0.027	35,0	69	0.057	66	3	0.0434783	FALSE	KJP_18	intronic	Dytn	63677965
13	50	chr1	101318990	T	A	37	37	60	60	18	0.049	18,0	90	0.066	85	5	0.0555556	FALSE	KJP_18	intergenic	Gm20268(dist=143788),NONE(dist=NONE)	101318990
14	51	chr1	103400039	T	A	37	37	60	60	23	0.039	23,0	89	0.058	84	5	0.0561798	FALSE	KJP_18	intergenic	NONE(dist=NONE),Cdh20(dist=1368481)	103400039
15	53	chr1	104216814	C	A	37	37	60	60	31	0.03	31,0	70	0.098	64	6	0.0857143	FALSE	KJP_18	intergenic	NONE(dist=NONE),Cdh20(dist=551706)	104216814
16	60	chr1	110797910	G	T	37	37	60	60	43	0.023	43,0	72	0.102	65	7	0.0972222	FALSE	KJP_18	intergenic	Cdh7(dist=658007),Cdh19(dist=90416)	110797910
17	61	chr1	110915580	T	A	37	37	60	60	28	0.032	28,0	58	0.329	39	19	0.327586	FALSE	KJP_18	intronic	Cdh19	110915580
18	62	chr1	111224671	A	T	37	37	60	60	24	0.037	24,0	80	0.076	75	5	0.0625	FALSE	KJP_18	intergenic	Cdh19(dist=247078),Dsel(dist=634031)	111224671
19	65	chr1	127126313	G	A	37	37	60	60	38	0.026	38,0	63	0.383	40	23	0.365079	FALSE	KJP_18	intergenic	Nckap5(dist=295681),Mgat5(dist=78673)	127126313
20	74	chr1	142607929	C	T	37	37	60	60	41	0.024	41,0	72	0.125	64	8	0.111111	FALSE	KJP_18	intergenic	4930590L20Rik(dist=1951527),Gm35244(dist=709926)	142607929
21	77	chr1	152578792	G	T	37	37	60	60	28	0.033	28,0	67	0.059	64	3	0.0447761	FALSE	KJP_18	intronic	Rgl1	152578792
22	83	chr1	157985014	C	A	37	37	60	60	36	0.026	36,0	64	0.104	58	6	0.09375	FALSE	KJP_18	intergenic	Sec16b(dist=416590),Brinp2(dist=260255)	157985014
23	100	chr1	177412044	C	T	37	37	60	60	32	0.029	32,0	73	0.365	47	26	0.356164	FALSE	KJP_18	intergenic	Akt3(dist=163277),Zbtb18(dist=30307)	177412044
24	103	chr1	178890950	C	G	37	37	60	60	32	0.03	32,0	59	0.082	55	4	0.0677966	FALSE	KJP_18	intronic	Kif26b	178890950
26	135	chr10	46693932	T	C	37	37	60	60	30	0.032	30,0	69	0.056	66	3	0.0434783	FALSE	KJP_18	intergenic	Snord14d(dist=449162),NONE(dist=NONE)	46693932
27	138	chr10	59221702	T	G	37	25	60	60	35	0.027	35,0	53	0.069	50	3	0.0566038	FALSE	KJP_18	upstream	Septin10,Sowahc(dist=220)	59221702
28	139	chr10	60472104	G	A	37	37	60	60	38	0.025	38,0	66	0.321	45	21	0.318182	FALSE	KJP_18	intronic	Cdh23	60472104
29	141	chr10	64229351	G	T	37	37	60	60	42	0.023	42,0	54	0.167	45	9	0.166667	FALSE	KJP_18	intronic	Ctnna3	64229351
30	142	chr10	64471825	G	T	37	37	60	60	38	0.026	38,0	57	0.104	52	5	0.0877193	FALSE	KJP_18	intronic	Ctnna3	64471825
31	144	chr10	73846263	T	G	37	37	60	60	31	0.029	31,0	61	0.064	58	3	0.0491803	FALSE	KJP_18	intronic	Pcdh15	73846263
32	148	chr10	92006116	T	A	37	37	60	60	27	0.034	27,0	67	0.321	46	21	0.313433	FALSE	KJP_18	intergenic	Gm31592(dist=52536),Mir135a-2(dist=65970)	92006116
34	154	chr10	111180237	G	A	37	37	60	60	37	0.026	37,0	58	0.066	55	3	0.0517241	FALSE	KJP_18	intronic	Osbpl8	111180237
35	157	chr10	120869342	G	A	37	37	60	60	25	0.036	25,0	82	0.357	53	29	0.353659	FALSE	KJP_18	intronic	Msrb3	120869342
36	160	chr10	124139446	A	G	37	37	60	60	34	0.029	34,0	89	0.34	59	30	0.337079	FALSE	KJP_18	intergenic	Tafa2(dist=398242),4930503E24Rik(dist=329628)	124139446
37	162	chr10	128359519	C	T	37	37	60	60	23	0.039	23,0	73	0.297	51	22	0.30137	FALSE	KJP_18	exonic	Cs	128359519	line2354	nonsynonymous SNV	Cs:NM_026444:exon9:c.C1004T:p.T335I,
38	171	chr11	27207989	C	A	37	37	60	60	43	0.022	43,0	62	0.365	40	22	0.354839	FALSE	KJP_18	intergenic	Gm12070(dist=420130),Ccdc85a(dist=1177695)	27207989
39	173	chr11	33275212	T	C	37	37	60	60	37	0.025	37,0	71	0.056	68	3	0.0422535	FALSE	KJP_18	intronic	Ranbp17	33275212
40	174	chr11	36705131	A	G	37	20	60	60	41	0.023	41,0	70	0.027	67	3	0.0428571	FALSE	KJP_18	intronic	Tenm2	36705131
41	176	chr11	39305779	A	T	37	37	60	60	41	0.022	41,0	65	0.075	61	4	0.0615385	FALSE	KJP_18	intergenic	Gm12130(dist=785734),4930553C11Rik(dist=1924)	39305779
42	181	chr11	57244127	T	A	37	37	60	60	38	0.025	38,0	80	0.074	75	5	0.0625	FALSE	KJP_18	intronic	Gria1	57244127
44	192	chr11	62539178	T	G	37	25	60	60	26	0.035	26,0	47	0.081	44	3	0.0638298	FALSE	KJP_18	exonic	Cenpv	62539178	line2360	nonsynonymous SNV	Cenpv:NM_028448:exon1:c.A28C:p.T10P,
45	193	chr11	62925500	A	T	37	25	60	60	38	0.025	38,0	76	0.065	72	4	0.0526316	FALSE	KJP_18	intergenic	Tvp23b(dist=30314),Cdrt4(dist=25693)	62925500
46	195	chr11	71155381	G	A	37	37	60	60	34	0.026	34,0	77	0.044	74	3	0.038961	FALSE	KJP_18	intronic	Nlrp1b	71155381
47	209	chr11	91686845	G	A	37	37	60	60	29	0.032	29,0	76	0.382	47	29	0.381579	FALSE	KJP_18	intergenic	Kif2b(dist=109290),Car10(dist=1411521)	91686845
48	211	chr11	95991640	C	T	37	37	60	60	47	0.02	47,0	58	0.084	54	4	0.0689655	FALSE	KJP_18	intronic	Igf2bp1	95991640
49	225	chr11	118323093	C	T	37	37	60	60	38	0.025	38,0	58	0.133	51	7	0.12069	FALSE	KJP_18	intronic	Timp2	118323093
50	229	chr12	10006420	A	G	37	37	60	60	37	0.025	37,0	54	0.072	51	3	0.0555556	FALSE	KJP_18	intergenic	Osr1(dist=424920),Nt5c1b(dist=363551)	10006420
51	232	chr12	15185657	T	A	37	37	60	60	38	0.026	38,0	58	0.083	54	4	0.0689655	FALSE	KJP_18	intergenic	4930448C13Rik(dist=135268),Trib2(dist=606070)	15185657
52	295	chr12	27452148	A	T	37	37	60	60	24	0.036	24,0	72	0.417	42	30	0.416667	FALSE	KJP_18	intergenic	Sox11(dist=109430),Dcdc2c(dist=985647)	27452148
53	296	chr12	29108726	A	T	37	37	60	60	36	0.024	36,0	58	0.1	53	5	0.0862069	FALSE	KJP_18	intergenic	Gm31508(dist=66852),Gm31333(dist=33203)	29108726
54	301	chr12	37569469	A	T	37	37	60	60	24	0.038	24,0	55	0.109	50	5	0.0909091	FALSE	KJP_18	intronic	Agmo	37569469
56	304	chr12	45841397	G	A	37	37	60	60	37	0.026	37,0	60	0.082	56	4	0.0666667	FALSE	KJP_18	intergenic	Stxbp6(dist=766914),Nova1(dist=856501)	45841397
57	389	chr12	86759623	T	A	37	37	60	60	29	0.032	29,0	58	0.455	32	26	0.448276	FALSE	KJP_18	intronic	Lrrc74a	86759623
58	393	chr12	88843183	A	G	37	37	60	60	38	0.026	38,0	61	0.387	37	24	0.393443	FALSE	KJP_18	intronic	Nrxn3	88843183
59	396	chr12	92128417	T	C	37	37	60	60	34	0.027	34,0	83	0.047	80	3	0.0361446	FALSE	KJP_18	intergenic	Sel1l(dist=279260),4930559C10Rik(dist=1288040)	92128417
60	397	chr12	92703438	C	T	37	37	60	60	49	0.019	49,0	60	0.145	52	8	0.133333	FALSE	KJP_18	intergenic	Sel1l(dist=854281),4930559C10Rik(dist=713019)	92703438
61	399	chr12	97871731	T	G	37	37	60	60	40	0.025	40,0	69	0.07	65	4	0.057971	FALSE	KJP_18	intergenic	1700019M22Rik(dist=1824509),Gm47415(dist=204626)	97871731
62	467	chr12	119209491	G	A	37	37	60	60	39	0.024	39,0	74	0.343	49	25	0.337838	FALSE	KJP_18	intronic	Itgb8	119209491
63	471	chr13	3776166	G	A	37	37	60	60	30	0.031	30,0	71	0.056	68	3	0.0422535	FALSE	KJP_18	intergenic	Asb13(dist=124387),Calml3(dist=26727)	3776166
64	477	chr13	11762184	T	A	37	37	60	60	38	0.024	38,0	76	0.067	72	4	0.0526316	FALSE	KJP_18	intronic	Ryr2	11762184
65	485	chr13	18159876	G	C	37	37	60	60	36	0.027	36,0	70	0.238	54	16	0.228571	FALSE	KJP_18	intronic	Pou6f2	18159876
67	542	chr13	69667826	T	A	37	37	60	60	43	0.022	43,0	62	0.158	52	10	0.16129	FALSE	KJP_18	intergenic	Nsun2(dist=32047),Ube2ql1(dist=35006)	69667826
68	544	chr13	72797452	T	A	37	37	60	60	41	0.023	41,0	78	0.467	44	34	0.435897	FALSE	KJP_18	intergenic	Irx2(dist=163256),D730050B12Rik(dist=12149)	72797452
69	545	chr13	74564457	G	A	37	37	60	60	33	0.028	33,0	82	0.049	79	3	0.0365854	FALSE	KJP_18	intergenic	Zfp825(dist=70496),Gm46430(dist=39964)	74564457
70	546	chr13	75627552	T	C	37	37	60	60	43	0.023	43,0	73	0.447	40	33	0.452055	FALSE	KJP_18	intergenic	Pcsk1(dist=492693),Mir682(dist=17494)	75627552
71	548	chr13	79973926	C	G	37	37	60	60	37	0.025	37,0	59	0.166	49	10	0.169492	FALSE	KJP_18	intergenic	A830082K12Rik(dist=1737362),Arrdc3(dist=909496)	79973926
73	585	chr14	4226097	T	G	37	37	20	40	14	0.059	14,0	12	0.861	1	11	0.916667	FALSE	KJP_18	intergenic	Gm3752(dist=93261),2610042L04Rik(dist=108666)	4226097
74	592	chr14	4806808	C	G	37	37	46	40	74	0.013	74,0	131	0.247	100	31	0.236641	FALSE	KJP_18	intergenic	Gm3173(dist=286299),Gm3264(dist=48715)	4806808
75	609	chr14	14402163	G	A	37	37	60	60	43	0.023	43,0	45	0.322	31	14	0.311111	FALSE	KJP_18	intergenic	Il3ra(dist=46673),Slc4a7(dist=300862)	14402163
76	614	chr14	19103162	G	T	37	37	60	60	28	0.039	27,1	53	0.392	32	21	0.396226	FALSE	KJP_18	intergenic	Ube2e2(dist=208895),NONE(dist=NONE)	19103162
78	625	chr14	43111445	T	C	37	37	45	60	47	0.021	47,0	72	0.054	69	3	0.0416667	FALSE	KJP_18	intergenic	Gm6536(dist=64313),Gm7233(dist=68352)	43111445
79	626	chr14	43304861	G	A	37	37	46	46	131	0.00773	131,0	223	0.086	205	18	0.0807175	FALSE	KJP_18	ncRNA_intronic	Gm9732	43304861
80	630	chr14	50345776	G	T	37	37	60	60	33	0.057	32,1	74	0.441	42	32	0.432432	FALSE	KJP_18	exonic	Olfr735	50345776	line2392	nonsynonymous SNV	Olfr735:NM_001011754:exon1:c.C665A:p.P222H,
81	670	chr14	80504342	G	A	37	37	60	60	44	0.021	44,0	86	0.493	44	42	0.488372	FALSE	KJP_18	intergenic	Olfm4(dist=481201),NONE(dist=NONE)	80504342
82	672	chr14	84112287	A	G	37	37	60	60	47	0.021	47,0	74	0.381	45	29	0.391892	FALSE	KJP_18	intergenic	Gm32455(dist=36997),Gm32498(dist=221094)	84112287
83	676	chr14	91776181	A	T	37	37	60	60	29	0.033	29,0	76	0.123	67	9	0.118421	FALSE	KJP_18	intergenic	4930474H20Rik(dist=1506421),Pcdh9(dist=1237519)	91776181
84	677	chr14	92296139	G	A	37	37	60	60	45	0.022	45,0	89	0.147	76	13	0.146067	FALSE	KJP_18	intergenic	NONE(dist=NONE),Pcdh9(dist=717561)	92296139
85	678	chr14	92808408	G	A	37	37	60	60	40	0.024	40,0	69	0.214	54	15	0.217391	FALSE	KJP_18	intergenic	NONE(dist=NONE),Pcdh9(dist=205292)	92808408
86	679	chr14	97181300	C	T	37	37	60	60	34	0.027	34,0	68	0.478	36	32	0.470588	FALSE	KJP_18	intergenic	Klhl1(dist=662266),Dach1(dist=605546)	97181300
87	680	chr14	98988089	C	T	37	37	60	60	40	0.023	40,0	69	0.348	44	25	0.362319	FALSE	KJP_18	intergenic	Dach1(dist=818324),Mzt1(dist=46455)	98988089
88	681	chr14	108807359	C	T	37	37	60	60	27	0.034	27,0	61	0.063	58	3	0.0491803	FALSE	KJP_18	intergenic	NONE(dist=NONE),Slitrk1(dist=102630)	108807359
89	683	chr14	111291894	T	A	37	37	60	60	23	0.039	23,0	56	0.123	50	6	0.107143	FALSE	KJP_18	intergenic	Slitrk6(dist=536745),Slitrk5(dist=383221)	111291894
90	685	chr14	113573654	G	T	37	37	60	60	33	0.028	33,0	64	0.093	59	5	0.078125	FALSE	KJP_18	intergenic	Slitrk5(dist=1890510),4930524C18Rik(dist=1258311)	113573654
91	690	chr15	13667059	C	T	37	29	60	60	33	0.028	33,0	71	0.055	67	4	0.056338	FALSE	KJP_18	intergenic	Cdh6(dist=493384),NONE(dist=NONE)	13667059
92	693	chr15	20987061	G	A	37	37	60	60	32	0.029	32,0	75	0.094	69	6	0.08	FALSE	KJP_18	intergenic	Acot10(dist=320311),Cdh12(dist=124391)	20987061
93	701	chr15	48760381	C	A	37	37	60	60	36	0.027	36,0	69	0.1	63	6	0.0869565	FALSE	KJP_18	intronic	Csmd3	48760381
94	709	chr15	71612234	A	C	37	37	60	60	31	0.03	31,0	73	0.351	48	25	0.342466	FALSE	KJP_18	intronic	Fam135b	71612234
95	716	chr15	82371279	G	A	37	37	60	60	30	0.031	30,0	75	0.078	70	5	0.0666667	FALSE	KJP_18	UTR3	Cyp2d22(NM_001163472:c.*268C>T,NM_019823:c.*268C>T)	82371279
96	719	chr15	95099566	C	A	37	20	60	60	28	0.032	28,0	60	0.071	55	5	0.0833333	FALSE	KJP_18	ncRNA_intronic	LOC100043315	95099566
97	721	chr15	95433016	C	A	37	37	60	60	37	0.026	37,0	60	0.33	39	21	0.35	FALSE	KJP_18	intronic	Nell2	95433016
98	726	chr15	101903465	G	A	37	37	60	60	33	0.027	33,0	69	0.098	63	6	0.0869565	FALSE	KJP_18	intergenic	Krt76(dist=10545),Krt4(dist=15070)	101903465
99	733	chr16	8294353	G	A	37	37	60	60	32	0.029	32,0	61	0.474	32	29	0.47541	FALSE	KJP_18	intergenic	Rbfox1(dist=881873),Tmem114(dist=114923)	8294353
100	739	chr16	17076935	G	A	37	37	60	60	39	0.025	39,0	61	0.089	56	5	0.0819672	FALSE	KJP_18	intronic	Ypel1	17076935
102	747	chr16	28726346	C	G	37	37	60	60	33	0.029	33,0	51	0.386	32	19	0.372549	FALSE	KJP_18	intronic	Fgf12	28726346
103	751	chr16	31326733	C	T	37	37	60	60	33	0.029	33,0	66	0.059	63	3	0.0454545	FALSE	KJP_18	ncRNA_exonic	AV205837	31326733
112	794	chr17	6212391	A	T	37	37	60	60	45	0.021	45,0	73	0.106	66	7	0.0958904	FALSE	KJP_18	intronic	Tulp4	6212391
113	801	chr17	13948475	G	A	37	37	60	60	37	0.026	37,0	61	0.324	42	19	0.311475	FALSE	KJP_18	exonic	Gm7168	13948475	line2416	nonsynonymous SNV	Gm7168:NM_001122977:exon1:c.G103A:p.G35R,
114	802	chr17	14055370	A	C	37	25	48	45	42	0.022	42,0	59	0.065	56	3	0.0508475	FALSE	KJP_18	intergenic	Gm7356(dist=51707),Dact2(dist=139860)	14055370
115	805	chr17	19996240	T	A	37	37	60	60	42	0.023	42,0	44	0.152	38	6	0.136364	FALSE	KJP_18	intergenic	Vmn2r103(dist=183704),Vmn2r104(dist=33185)	19996240
116	813	chr17	24656842	C	T	37	37	60	60	17	0.051	17,0	38	0.1	35	3	0.0789474	FALSE	KJP_18	downstream	Npw(dist=487)	24656842
118	832	chr17	39572494	A	T	37	37	60	53	36	0.026	36,0	88	0.056	84	4	0.0454545	FALSE	KJP_18	intergenic	Esp16(dist=31647),Esp15(dist=68463)	39572494
119	834	chr17	42499014	A	T	37	37	60	60	42	0.022	42,0	74	0.351	49	25	0.337838	FALSE	KJP_18	intronic	Ptchd4	42499014
120	840	chr17	54783638	A	G	37	37	60	60	27	0.034	27,0	45	0.126	40	5	0.111111	FALSE	KJP_18	intergenic	1700025K24Rik(dist=413564),St6gal2(dist=661744)	54783638
121	844	chr17	56734533	C	A	37	37	60	60	24	0.036	24,0	55	0.486	28	27	0.490909	FALSE	KJP_18	ncRNA_exonic	Fut4-ps1	56734533
122	847	chr17	65176018	G	A	37	37	60	60	32	0.029	32,0	72	0.37	46	26	0.361111	FALSE	KJP_18	intergenic	4930583I09Rik(dist=339947),Tmem232(dist=79987)	65176018
123	848	chr17	68714285	C	T	37	37	60	60	41	0.023	41,0	82	0.072	77	5	0.0609756	FALSE	KJP_18	intronic	L3mbtl4	68714285
124	862	chr17	92996519	A	G	37	37	60	60	29	0.03	29,0	78	0.06	74	4	0.0512821	FALSE	KJP_18	intergenic	Nrxn1(dist=1903717),Adcyap1(dist=202498)	92996519
125	872	chr18	17490958	G	T	37	37	60	60	35	0.027	35,0	62	0.078	57	5	0.0806452	FALSE	KJP_18	intergenic	4921533I20Rik(dist=255476),4930545E07Rik(dist=77788)	17490958
126	875	chr18	29526248	C	T	37	37	60	60	39	0.024	39,0	72	0.308	51	21	0.291667	FALSE	KJP_18	intergenic	4930578E11Rik(dist=29832),Pik3c3(dist=746617)	29526248
127	883	chr18	55471069	C	T	37	37	60	60	49	0.02	49,0	67	0.101	61	6	0.0895522	FALSE	KJP_18	intergenic	Gm4221(dist=392669),Gramd3(dist=929271)	55471069
128	885	chr18	59517771	C	T	37	37	60	60	33	0.027	33,0	62	0.223	49	13	0.209677	FALSE	KJP_18	intergenic	Chsy3(dist=106435),Mir6355(dist=61859)	59517771
129	889	chr18	70959761	C	T	37	37	60	60	40	0.023	40,0	69	0.538	32	37	0.536232	FALSE	KJP_18	intergenic	Mbd2(dist=333630),Dcc(dist=293871)	70959761
130	905	chr18	84947828	G	A	37	37	60	60	27	0.034	27,0	62	0.065	59	3	0.0483871	FALSE	KJP_18	intronic	Fbxo15,Timm21	84947828
131	907	chr18	88860357	G	A	37	37	60	60	34	0.027	34,0	49	0.094	45	4	0.0816327	FALSE	KJP_18	intergenic	NONE(dist=NONE),Socs6(dist=4812)	88860357
132	909	chr19	5992373	G	A	37	37	60	60	38	0.025	38,0	57	0.084	53	4	0.0701754	FALSE	KJP_18	exonic	Capn1	5992373	line2434	nonsynonymous SNV	Capn1:NM_001110504:exon17:c.C1768T:p.R590C,Capn1:NM_007600:exon17:c.C1768T:p.R590C,
133	911	chr19	10280870	A	C	37	24	60	60	42	0.022	42,0	65	0.065	61	4	0.0615385	FALSE	KJP_18	intronic	Dagla	10280870
135	929	chr19	49424551	T	C	37	37	60	60	30	0.031	30,0	65	0.075	61	4	0.0615385	FALSE	KJP_18	intergenic	Sorcs3(dist=619046),Sorcs1(dist=718750)	49424551
136	931	chr19	54705605	C	T	37	37	60	60	29	0.033	29,0	56	0.125	50	6	0.107143	FALSE	KJP_18	intergenic	Adra2a(dist=656623),Gpam(dist=362031)	54705605
137	933	chr19	55472791	C	T	37	37	60	60	38	0.025	38,0	74	0.4	45	29	0.391892	FALSE	KJP_18	intronic	Vti1a	55472791
138	942	chr2	7334750	T	C	37	37	60	60	16	0.052	16,0	25	0.232	20	5	0.2	FALSE	KJP_18	intronic	Celf2	7334750
139	944	chr2	12806852	G	A	37	37	60	60	36	0.026	36,0	58	0.387	36	22	0.37931	FALSE	KJP_18	intergenic	Mindy3(dist=387392),Pter(dist=117189)	12806852
140	945	chr2	21414277	C	A	37	24	60	60	33	0.029	33,0	62	0.068	58	4	0.0645161	FALSE	KJP_18	intronic	Gpr158	21414277
142	952	chr2	49488394	C	T	37	37	60	60	32	0.029	32,0	78	0.38	48	30	0.384615	FALSE	KJP_18	intronic	Epc2	49488394
143	956	chr2	55093002	G	C	37	37	60	60	41	0.024	41,0	63	0.078	59	4	0.0634921	FALSE	KJP_18	intronic	Galnt13	55093002
144	960	chr2	69928055	A	G	37	37	60	60	34	0.029	34,0	71	0.07	67	4	0.056338	FALSE	KJP_18	intronic	Ubr3	69928055
145	968	chr2	88972184	G	A	37	37	60	60	34	0.028	34,0	61	0.165	52	9	0.147541	FALSE	KJP_18	downstream	Olfr1213(dist=770)	88972184
146	972	chr2	94513348	C	T	37	37	60	60	30	0.032	30,0	51	0.094	47	4	0.0784314	FALSE	KJP_18	intergenic	Api5(dist=75162),Gm13793(dist=215666)	94513348
147	981	chr2	128331107	C	T	37	37	60	60	36	0.026	36,0	68	0.101	62	6	0.0882353	FALSE	KJP_18	ncRNA_intronic	Morrbid	128331107
148	986	chr2	133431955	G	A	37	37	60	60	40	0.024	40,0	79	0.111	71	8	0.101266	FALSE	KJP_18	intergenic	Fermt1(dist=485919),Bmp2(dist=120204)	133431955
149	990	chr2	143861636	C	G	37	37	60	60	26	0.036	26,0	67	0.075	63	4	0.0597015	FALSE	KJP_18	intronic	Bfsp1	143861636
150	996	chr2	149984566	A	G	37	37	60	60	36	0.026	36,0	84	0.353	54	30	0.357143	FALSE	KJP_18	intronic	Syndig1	149984566
151	1009	chr2	161695605	C	T	37	37	60	60	40	0.023	40,0	52	0.074	49	3	0.0576923	FALSE	KJP_18	intronic	Ptprt	161695605
152	1016	chr2	170476135	C	T	37	37	60	60	46	0.021	46,0	50	0.508	25	25	0.5	FALSE	KJP_18	intergenic	Bcas1(dist=48290),Cyp24a1(dist=6822)	170476135
153	1027	chr3	5191652	C	T	37	37	60	60	27	0.036	27,0	76	0.078	71	5	0.0657895	FALSE	KJP_18	ncRNA_intronic	2700069I18Rik	5191652
154	1028	chr3	10431547	G	A	37	37	60	60	34	0.027	34,0	72	0.055	69	3	0.0416667	FALSE	KJP_18	intronic	Snx16	10431547
155	1029	chr3	13458478	C	A	37	29	60	60	25	0.036	25,0	66	0.061	62	4	0.0606061	FALSE	KJP_18	intergenic	Gm10745(dist=1614119),Ralyl(dist=13177)	13458478
156	1031	chr3	13846086	A	C	37	37	60	60	35	0.029	35,0	70	0.343	47	23	0.328571	FALSE	KJP_18	intronic	Ralyl	13846086
157	1036	chr3	25077606	C	T	37	37	60	60	28	0.032	28,0	35	0.25	27	8	0.228571	FALSE	KJP_18	intergenic	Naaladl2(dist=293600),Nlgn1(dist=344202)	25077606
158	1038	chr3	33217419	G	A	37	37	60	60	34	0.027	34,0	64	0.078	60	4	0.0625	FALSE	KJP_18	intergenic	Pex5l(dist=74228),Ttc14(dist=582764)	33217419
159	1043	chr3	38783622	A	G	37	37	60	60	39	0.024	39,0	72	0.096	66	6	0.0833333	FALSE	KJP_18	intergenic	Ankrd50(dist=298772),Fat4(dist=103318)	38783622
161	1046	chr3	45809405	C	G	37	37	60	60	29	0.031	29,0	66	0.106	60	6	0.0909091	FALSE	KJP_18	intergenic	1700027H10Rik(dist=370096),Pabpc4l(dist=632792)	45809405
163	1048	chr3	47674921	T	C	37	29	60	60	30	0.032	30,0	65	0.06	61	4	0.0615385	FALSE	KJP_18	intergenic	Mir6379(dist=774139),Gm7977(dist=351091)	47674921
164	1057	chr3	64356487	T	C	37	37	40	40	40	0.024	40,0	77	0.114	69	8	0.103896	FALSE	KJP_18	intergenic	Vmn2r3(dist=66778),Vmn2r4(dist=32074)	64356487
165	1062	chr3	74413206	G	C	37	37	60	60	22	0.042	22,0	44	0.352	29	15	0.340909	FALSE	KJP_18	intergenic	Gm36069(dist=286772),Zbbx(dist=624689)	74413206
166	1066	chr3	84118882	C	T	37	37	60	60	42	0.023	42,0	68	0.058	65	3	0.0441176	FALSE	KJP_18	intronic	Mnd1	84118882
167	1067	chr3	86234710	C	T	37	37	60	60	23	0.04	23,0	70	0.48	37	33	0.471429	FALSE	KJP_18	intronic	Lrba	86234710
169	1111	chr3	98206375	C	T	37	37	60	60	21	0.043	21,0	56	0.089	52	4	0.0714286	FALSE	KJP_18	intergenic	Adam30(dist=42206),Reg4(dist=15781)	98206375
170	1122	chr3	101008577	T	A	37	25	60	60	39	0.025	39,0	53	0.074	50	3	0.0566038	FALSE	KJP_18	intronic	Cd101	101008577
171	1128	chr3	107394137	A	C	37	37	60	60	32	0.029	32,0	69	0.057	66	3	0.0434783	FALSE	KJP_18	intergenic	Rbm15(dist=60848),Kcnc4(dist=44164)	107394137
173	1146	chr3	145577226	G	A	37	37	60	60	37	0.026	37,0	65	0.416	38	27	0.415385	FALSE	KJP_18	intronic	Znhit6	145577226
174	1316	chr3	156876913	T	C	37	37	60	60	50	0.019	50,0	73	0.067	69	4	0.0547945	FALSE	KJP_18	intronic	Negr1	156876913
175	1343	chr4	6173823	G	A	37	37	60	60	30	0.031	30,0	70	0.083	65	5	0.0714286	FALSE	KJP_18	intergenic	Fam110b(dist=372722),Ubxn2b(dist=17282)	6173823
176	1345	chr4	26783633	T	C	37	37	60	60	22	0.04	22,0	61	0.564	26	35	0.57377	FALSE	KJP_18	intergenic	4930548K13Rik(dist=78184),NONE(dist=NONE)	26783633
177	1347	chr4	30855792	C	A	37	37	60	60	30	0.032	30,0	66	0.161	55	11	0.166667	FALSE	KJP_18	downstream	4930556G01Rik(dist=48)	30855792
178	1353	chr4	38846447	T	C	37	37	60	60	50	0.02	50,0	58	0.305	41	17	0.293103	FALSE	KJP_18	ncRNA_intronic	Gm12381	38846447
179	1356	chr4	50819750	C	T	37	37	60	60	32	0.03	32,0	61	0.444	34	27	0.442623	FALSE	KJP_18	intergenic	Grin3a(dist=973981),Cylc2(dist=396928)	50819750
180	1358	chr4	52098526	C	G	37	37	60	60	29	0.032	29,0	61	0.129	54	7	0.114754	FALSE	KJP_18	intergenic	C630028M04Rik(dist=47416),Smc2os(dist=331758)	52098526
181	1359	chr4	53883352	C	T	37	37	60	60	47	0.02	47,0	68	0.478	36	32	0.470588	FALSE	KJP_18	intergenic	Tmem38b(dist=21334),Zfp462(dist=1064593)	53883352
182	1369	chr4	63925902	C	A	37	37	60	60	42	0.023	42,0	63	0.092	58	5	0.0793651	FALSE	KJP_18	intergenic	Tnfsf8(dist=64618),Tnc(dist=33883)	63925902
183	1370	chr4	70500604	C	T	37	37	60	60	42	0.023	42,0	51	0.075	48	3	0.0588235	FALSE	KJP_18	intronic	Megf9	70500604
184	1372	chr4	83424169	G	A	37	37	60	60	43	0.023	43,0	71	0.088	65	6	0.084507	FALSE	KJP_18	intronic	Snapc3	83424169
185	1378	chr4	91272367	G	A	37	37	60	60	45	0.022	45,0	74	0.539	33	41	0.554054	FALSE	KJP_18	intronic	Elavl2	91272367
186	1380	chr4	98045409	G	A	37	37	60	60	30	0.031	30,0	70	0.461	38	32	0.457143	FALSE	KJP_18	intronic	Nfia	98045409
188	1405	chr4	129992425	G	A	37	20	60	60	27	0.032	27,0	47	0.061	44	3	0.0638298	FALSE	KJP_18	exonic	Adgrb2	129992425	line2483	synonymous SNV	Adgrb2:NM_001377058:exon2:c.G357A:p.E119E,Adgrb2:NM_001290715:exon2:c.G357A:p.E119E,Adgrb2:NM_001377056:exon2:c.G357A:p.E119E,Adgrb2:NM_173071:exon2:c.G357A:p.E119E,Adgrb2:NM_001199696:exon2:c.G357A:p.E119E,Adgrb2:NM_001290714:exon2:c.G357A:p.E119E,Adgrb2:NM_001377057:exon2:c.G357A:p.E119E,
189	1442	chr4	149721179	G	T	37	37	60	60	18	0.047	18,0	41	0.052	38	3	0.0731707	FALSE	KJP_18	intronic	Tmem201	149721179
190	1443	chr4	152261883	C	T	37	37	60	60	31	0.03	31,0	81	0.049	78	3	0.037037	FALSE	KJP_18	intronic	Acot7	152261883
191	1444	chr4	152825882	G	A	37	37	60	60	35	0.027	35,0	59	0.082	55	4	0.0677966	FALSE	KJP_18	intergenic	Gm833(dist=124960),Ajap1(dist=547339)	152825882
192	1452	chr5	6764576	T	A	37	37	60	60	38	0.025	38,0	69	0.071	65	4	0.057971	FALSE	KJP_18	intergenic	Steap1(dist=1015259),Zfp804b(dist=4454)	6764576
193	1458	chr5	17701090	G	T	37	37	60	60	38	0.025	38,0	64	0.154	55	9	0.140625	FALSE	KJP_18	intronic	Sema3c	17701090
194	1461	chr5	28014101	G	T	37	37	60	60	32	0.03	32,0	59	0.082	55	4	0.0677966	FALSE	KJP_18	intergenic	Gm17695(dist=36766),Insig1(dist=57311)	28014101
195	1466	chr5	35177027	C	G	37	37	60	60	32	0.029	32,0	69	0.311	48	21	0.304348	FALSE	KJP_18	intergenic	Lrpap1(dist=71328),Adra2c(dist=101539)	35177027
196	1467	chr5	37059221	T	A	37	37	60	60	43	0.022	43,0	64	0.331	43	21	0.328125	FALSE	KJP_18	intronic	Jakmip1	37059221
197	1468	chr5	42640877	T	C	37	37	60	60	34	0.027	34,0	65	0.373	41	24	0.369231	FALSE	KJP_18	intergenic	Gm16223(dist=424093),Gm7854(dist=510809)	42640877
198	1469	chr5	49027268	A	G	37	37	60	60	45	0.022	45,0	71	0.054	68	3	0.0422535	FALSE	KJP_18	intronic	Kcnip4	49027268
199	1470	chr5	51892058	G	A	37	37	60	60	40	0.024	40,0	55	0.141	48	7	0.127273	FALSE	KJP_18	intergenic	NONE(dist=NONE),Mir6417(dist=243844)	51892058
201	1473	chr5	59848027	A	G	37	37	60	60	32	0.03	32,0	70	0.113	63	7	0.1	FALSE	KJP_18	intergenic	4930459L07Rik(dist=1395029),4933402J10Rik(dist=115092)	59848027
202	1476	chr5	62316057	A	C	37	37	60	60	30	0.03	30,0	53	0.405	31	22	0.415094	FALSE	KJP_18	intergenic	G6pd2(dist=505580),Arap2(dist=286389)	62316057
203	1481	chr5	66510967	G	A	37	37	60	60	23	0.04	23,0	62	0.529	29	33	0.532258	FALSE	KJP_18	intronic	Apbb2	66510967
204	1484	chr5	72552713	A	G	37	37	60	60	31	0.03	31,0	60	0.082	56	4	0.0666667	FALSE	KJP_18	exonic	Nfxl1	72552713	line2498	nonsynonymous SNV	Nfxl1:NM_001359837:exon4:c.T467C:p.L156P,Nfxl1:NM_133921:exon4:c.T467C:p.L156P,
205	1486	chr5	85298251	T	C	37	37	60	60	36	0.027	36,0	60	0.618	22	38	0.633333	FALSE	KJP_18	intergenic	Epha5(dist=880869),Cenpc1(dist=713774)	85298251
206	1487	chr5	87066709	C	A	37	37	60	60	28	0.034	28,0	62	0.086	57	5	0.0806452	FALSE	KJP_18	intronic	Ugt2b36	87066709
207	1497	chr5	109824264	G	A	37	37	60	60	30	0.03	30,0	51	0.113	46	5	0.0980392	FALSE	KJP_18	intergenic	5430403G16Rik(dist=133430),Gm10416(dist=9237)	109824264
208	1504	chr5	117201045	A	C	37	25	60	60	23	0.038	23,0	51	0.078	48	3	0.0588235	FALSE	KJP_18	intronic	Taok3	117201045
209	1505	chr5	119845581	A	C	37	24	60	60	12	0.064	12,0	40	0.138	34	6	0.15	FALSE	KJP_18	intronic	Tbx5	119845581
210	1512	chr5	124807726	C	A	37	37	60	60	30	0.031	30,0	68	0.374	42	26	0.382353	FALSE	KJP_18	intronic	Dnah10	124807726
211	1522	chr5	131770844	C	A	37	37	60	60	25	0.035	25,0	56	0.386	35	21	0.375	FALSE	KJP_18	intronic	Auts2	131770844
212	1547	chr6	8942001	A	T	37	37	60	60	43	0.022	43,0	66	0.064	62	4	0.0606061	FALSE	KJP_18	intergenic	Ica1(dist=163517),Nxph1(dist=8018)	8942001
213	1548	chr6	9225550	G	C	37	37	60	60	47	0.021	47,0	67	0.345	44	23	0.343284	FALSE	KJP_18	intronic	Nxph1	9225550
214	1555	chr6	23355933	T	A	37	37	60	60	33	0.028	33,0	61	0.063	58	3	0.0491803	FALSE	KJP_18	intronic	Cadps2	23355933
216	1562	chr6	33954384	G	A	37	37	60	60	47	0.021	47,0	76	0.143	66	10	0.131579	FALSE	KJP_18	intronic	Exoc4	33954384
217	1566	chr6	44431859	A	G	37	37	60	60	35	0.026	35,0	79	0.092	72	7	0.0886076	FALSE	KJP_18	intergenic	Gm35216(dist=348504),Cntnap2(dist=628202)	44431859
218	1572	chr6	55900318	G	A	37	37	60	60	26	0.036	26,0	74	0.081	69	5	0.0675676	FALSE	KJP_18	intronic	Itprid1	55900318
219	1580	chr6	77561539	C	T	37	37	60	60	42	0.022	42,0	84	0.081	78	6	0.0714286	FALSE	KJP_18	intronic	Ctnna2	77561539
220	1581	chr6	78460514	C	T	37	37	60	60	37	0.026	37,0	76	0.083	70	6	0.0789474	FALSE	KJP_18	intergenic	Reg1(dist=31846),Reg3g(dist=5755)	78460514
221	1582	chr6	79381206	A	T	37	37	60	60	32	0.03	32,0	61	0.336	40	21	0.344262	FALSE	KJP_18	intergenic	Gm20362(dist=345337),Gm20594(dist=436825)	79381206
222	1584	chr6	84481362	G	A	37	37	60	60	42	0.023	42,0	86	0.364	55	31	0.360465	FALSE	KJP_18	intergenic	Gm10445(dist=57524),Cyp26b1(dist=90052)	84481362
223	1589	chr6	88723077	C	T	37	37	60	60	45	0.021	45,0	68	0.261	50	18	0.264706	FALSE	KJP_18	intergenic	Kbtbd12(dist=95648),Mgll(dist=1335)	88723077
224	1593	chr6	95122626	C	T	37	37	60	60	40	0.023	40,0	65	0.06	62	3	0.0461538	FALSE	KJP_18	exonic	Kbtbd8	95122626	line2517	nonsynonymous SNV	Kbtbd8:NM_001008785:exon3:c.C1115T:p.P372L,Kbtbd8:NM_001102670:exon2:c.C884T:p.P295L,
225	1594	chr6	95725679	A	G	37	37	60	60	36	0.027	36,0	62	0.313	43	19	0.306452	FALSE	KJP_18	intergenic	Suclg2(dist=6833),Tafa1(dist=387475)	95725679
227	1601	chr6	104766609	A	G	37	37	60	60	36	0.026	36,0	71	0.07	67	4	0.056338	FALSE	KJP_18	intronic	Cntn6	104766609
228	1606	chr6	119724239	C	G	37	29	60	60	33	0.029	33,0	58	0.067	54	4	0.0689655	FALSE	KJP_18	intronic	Erc1	119724239
229	1607	chr6	124102755	T	C	37	37	60	60	26	0.033	26,0	64	0.497	32	32	0.5	FALSE	KJP_18	intergenic	Vmn2r26(dist=40720),Vmn2r27(dist=88841)	124102755
230	1631	chr6	141479484	G	T	37	37	60	60	29	0.032	29,0	59	0.074	55	4	0.0677966	FALSE	KJP_18	intronic	Pde3a	141479484
231	1667	chr7	12103865	C	T	37	37	60	60	29	0.032	29,0	56	0.293	40	16	0.285714	FALSE	KJP_18	intergenic	Vmn1r77(dist=61646),Vmn1r78(dist=48599)	12103865
232	1677	chr7	17967948	A	T	37	37	60	60	31	0.03	31,0	88	0.101	80	8	0.0909091	FALSE	KJP_18	intergenic	Gm5155(dist=48910),Ceacam11(dist=4219)	17967948
233	1690	chr7	28164260	C	T	37	31	40	54	42	0.023	42,0	65	0.065	61	4	0.0615385	FALSE	KJP_18	intronic	9530053A07Rik	28164260
234	1695	chr7	31128562	C	T	37	23	60	60	31	0.031	31,0	65	0.06	61	4	0.0615385	FALSE	KJP_18	intergenic	Scn1b(dist=1539),Gramd1a(dist=1565)	31128562
235	1703	chr7	36234630	G	A	37	37	60	60	34	0.028	34,0	64	0.123	57	7	0.109375	FALSE	KJP_18	intergenic	E130304I02Rik(dist=396556),Tshz3(dist=463488)	36234630
236	1722	chr7	52691725	G	A	37	37	60	60	35	0.027	35,0	57	0.357	37	20	0.350877	FALSE	KJP_18	intergenic	1700015G11Rik(dist=676009),Mir6238(dist=1200036)	52691725
237	1724	chr7	57597786	G	A	37	37	60	60	51	0.019	51,0	63	0.506	31	32	0.507937	FALSE	KJP_18	intronic	Gabrb3	57597786
238	1733	chr7	60555995	A	G	37	37	60	60	31	0.03	31,0	56	0.069	53	3	0.0535714	FALSE	KJP_18	intergenic	Snhg14(dist=105818),Gm29729(dist=359532)	60555995
239	1742	chr7	74072896	G	T	37	37	60	60	43	0.022	43,0	87	0.192	71	16	0.183908	FALSE	KJP_18	intergenic	St8sia2(dist=59214),Slco3a1(dist=202522)	74072896
240	1749	chr7	83999410	G	T	37	37	60	60	46	0.021	46,0	70	0.326	47	23	0.328571	FALSE	KJP_18	intronic	Cemip	83999410
241	1751	chr7	97076373	A	G	37	37	60	60	39	0.024	39,0	64	0.111	57	7	0.109375	FALSE	KJP_18	intergenic	Nars2(dist=11616),Gab2(dist=5378)	97076373
242	1762	chr7	113732373	T	C	37	20	60	60	52	0.019	52,0	57	0.052	54	3	0.0526316	FALSE	KJP_18	intergenic	Far1(dist=160868),Spon1(dist=33625)	113732373
243	1763	chr7	113744452	G	A	37	29	60	60	43	0.023	43,0	82	0.049	78	4	0.0487805	FALSE	KJP_18	intergenic	Far1(dist=172947),Spon1(dist=21546)	113744452
244	1772	chr7	124853268	A	G	37	37	60	60	43	0.022	43,0	80	0.051	77	3	0.0375	FALSE	KJP_18	intergenic	3100003L05Rik(dist=144333),4933440M02Rik(dist=478514)	124853268
245	1774	chr7	128280552	T	A	37	37	60	60	43	0.022	43,0	87	0.54	39	48	0.551724	FALSE	KJP_18	intronic	Rusf1	128280552
247	1778	chr7	139147111	C	T	37	37	60	60	40	0.024	40,0	59	0.067	56	3	0.0508475	FALSE	KJP_18	intronic	Stk32c	139147111
248	1782	chr8	5165787	C	T	37	37	60	60	40	0.024	40,0	80	0.063	76	4	0.05	FALSE	KJP_18	intergenic	Slc10a2(dist=60500),NONE(dist=NONE)	5165787
249	1786	chr8	16210309	C	A	37	37	60	60	33	0.029	33,0	61	0.064	58	3	0.0491803	FALSE	KJP_18	intronic	Csmd1	16210309
250	1808	chr8	24517504	G	C	37	37	60	60	32	0.03	32,0	64	0.092	59	5	0.078125	FALSE	KJP_18	intergenic	Tcim(dist=78558),Ido2(dist=14388)	24517504
251	1812	chr8	28720960	C	A	37	37	60	60	38	0.025	38,0	70	0.296	49	21	0.3	FALSE	KJP_18	intronic	Unc5d	28720960
252	1828	chr8	49221855	C	T	37	37	60	60	38	0.025	38,0	64	0.275	47	17	0.265625	FALSE	KJP_18	intergenic	Tenm3(dist=547165),Gm2516(dist=1146257)	49221855
253	1831	chr8	49798094	C	A	37	37	60	60	34	0.028	34,0	78	0.123	69	9	0.115385	FALSE	KJP_18	intergenic	Tenm3(dist=1123404),Gm2516(dist=570018)	49798094
256	1841	chr8	63435472	C	T	37	37	60	60	22	0.04	22,0	66	0.059	63	3	0.0454545	FALSE	KJP_18	intergenic	Spock3(dist=78376),Sgo2b(dist=489222)	63435472
257	1854	chr8	80970021	G	T	37	37	60	60	30	0.032	30,0	64	0.061	61	3	0.046875	FALSE	KJP_18	ncRNA_intronic	Gm31223	80970021
258	1861	chr8	87104947	C	T	37	37	60	60	40	0.024	40,0	76	0.306	53	23	0.302632	FALSE	KJP_18	ncRNA_intronic	Gm27246	87104947
259	1867	chr8	97253901	C	T	37	37	60	60	34	0.028	34,0	62	0.063	59	3	0.0483871	FALSE	KJP_18	intergenic	Got2(dist=1365500),Gm15679(dist=1757986)	97253901
260	1871	chr8	100564971	A	G	37	37	60	60	40	0.024	40,0	70	0.114	63	7	0.1	FALSE	KJP_18	intergenic	A330008L17Rik(dist=831533),NONE(dist=NONE)	100564971
261	1873	chr8	107769913	C	T	37	37	60	60	37	0.025	37,0	58	0.381	36	22	0.37931	FALSE	KJP_18	intergenic	Psmd7(dist=181431),Gm39244(dist=757718)	107769913
262	1874	chr8	109584806	G	A	37	37	60	60	33	0.028	33,0	50	0.077	47	3	0.06	FALSE	KJP_18	intergenic	Hp(dist=5634),Dhodh(dist=8442)	109584806
263	1877	chr8	118780110	C	A	37	37	60	60	32	0.03	32,0	60	0.082	56	4	0.0666667	FALSE	KJP_18	intronic	Cdh13	118780110
264	1886	chr9	13059941	C	T	37	37	60	60	30	0.031	30,0	72	0.055	69	3	0.0416667	FALSE	KJP_18	intergenic	NONE(dist=NONE),4930568E12Rik(dist=31326)	13059941
265	1890	chr9	19365457	T	C	37	37	60	60	41	0.023	41,0	72	0.523	34	38	0.527778	FALSE	KJP_18	intergenic	Olfr846(dist=4101),Olfr847(dist=9484)	19365457
266	1892	chr9	19755122	G	T	37	37	60	60	44	0.022	44,0	62	0.392	38	24	0.387097	FALSE	KJP_18	intergenic	Olfr857(dist=41364),Olfr58(dist=25161)	19755122
267	1895	chr9	32589663	T	G	37	24	60	60	20	0.045	20,0	26	0.178	22	4	0.153846	FALSE	KJP_18	intergenic	Fli1(dist=48211),Ets1(dist=46578)	32589663
268	1905	chr9	51014105	A	G	37	37	60	60	33	0.028	33,0	67	0.059	64	3	0.0447761	FALSE	KJP_18	intergenic	Sik2(dist=5032),Layn(dist=42675)	51014105
269	1910	chr9	57609067	G	A	37	37	60	60	38	0.024	38,0	66	0.497	33	33	0.5	FALSE	KJP_18	intronic	Lman1l	57609067
270	1914	chr9	64566363	A	T	37	37	60	60	29	0.032	29,0	55	0.358	36	19	0.345455	FALSE	KJP_18	intronic	Megf11	64566363
271	1919	chr9	74151032	G	A	37	29	60	60	40	0.024	40,0	74	0.054	70	4	0.0540541	FALSE	KJP_18	intronic	Wdr72	74151032
272	1921	chr9	79521138	G	A	37	37	60	60	38	0.025	38,0	79	0.1	72	7	0.0886076	FALSE	KJP_18	intergenic	Gm10635(dist=1836),Col12a1(dist=77849)	79521138
273	1922	chr9	80752343	G	T	37	37	60	60	38	0.026	38,0	59	0.28	43	16	0.271186	FALSE	KJP_18	intergenic	Impg1(dist=286905),Htr1b(dist=875948)	80752343
274	1931	chr9	93828671	A	G	37	37	60	60	32	0.03	32,0	63	0.061	60	3	0.047619	FALSE	KJP_18	intergenic	1700034K08Rik(dist=822938),Gm31957(dist=644689)	93828671
275	1935	chr9	103784559	C	T	37	37	60	60	31	0.031	31,0	70	0.156	59	11	0.157143	FALSE	KJP_18	intergenic	Tmem108(dist=22722),Gm29154(dist=134833)	103784559
276	1942	chrX	8765106	G	T	37	37	60	60	40	0.024	40,0	56	0.473	29	27	0.482143	FALSE	KJP_18	intergenic	Ssx9(dist=10519),Ssxb5(dist=38585)	8765106
278	1947	chrX	13330638	T	C	37	37	60	60	34	0.028	34,0	66	0.466	36	30	0.454545	FALSE	KJP_18	intergenic	Ddx3x(dist=36655),Nyx(dist=130452)	13330638
279	1948	chrX	14259757	C	T	37	37	60	60	35	0.027	35,0	86	0.07	81	5	0.0581395	FALSE	KJP_18	intergenic	H2al1n(dist=48100),Ppp1r2-ps9(dist=850829)	14259757
280	1949	chrX	16200727	T	C	37	37	60	60	32	0.029	32,0	61	0.111	55	6	0.0983607	FALSE	KJP_18	intergenic	Ppp1r2-ps9(dist=1089238),Cypt1(dist=322142)	16200727
281	1950	chrX	16675490	C	T	37	37	60	60	35	0.028	35,0	50	0.362	32	18	0.36	FALSE	KJP_18	intronic	Maoa	16675490
282	1954	chrX	21713332	A	G	37	37	60	60	36	0.028	36,0	70	0.085	64	6	0.0857143	FALSE	KJP_18	intergenic	Agtr2(dist=224499),Slc6a14(dist=1568)	21713332
283	1956	chrX	23529363	C	T	37	37	60	60	34	0.028	34,0	60	0.064	57	3	0.05	FALSE	KJP_18	intergenic	Klhl13(dist=164281),Wdr44(dist=163688)	23529363
284	1958	chrX	36028097	C	A	37	37	60	60	26	0.036	26,0	63	0.474	33	30	0.47619	FALSE	KJP_18	intronic	Dock11	36028097
285	1962	chrX	49620179	A	G	37	37	60	60	29	0.033	29,0	78	0.485	40	38	0.487179	FALSE	KJP_18	intergenic	Arhgap36(dist=119937),Olfr1320(dist=63325)	49620179
286	1964	chrX	52671716	A	G	37	29	60	60	23	0.036	23,0	51	0.078	47	4	0.0784314	FALSE	KJP_18	intergenic	A630012P03Rik(dist=52669),Mir363(dist=69977)	52671716
287	1966	chrX	55552284	C	A	37	37	57	60	42	0.024	42,0	67	0.087	62	5	0.0746269	FALSE	KJP_18	intronic	Gm16404	55552284
288	1969	chrX	64872409	G	A	37	37	60	60	37	0.025	37,0	66	0.088	61	5	0.0757576	FALSE	KJP_18	intergenic	Slitrk4(dist=595064),Ctag2(dist=175235)	64872409
289	1977	chrX	109071787	G	T	37	37	60	60	25	0.034	25,0	63	0.141	54	9	0.142857	FALSE	KJP_18	intergenic	Hmgn5(dist=58407),Sh3bgrl(dist=23620)	109071787
290	1978	chrX	109663982	T	C	37	37	60	60	33	0.029	33,0	74	0.297	52	22	0.297297	FALSE	KJP_18	intergenic	Gm6377(dist=463537),Gm7134(dist=708771)	109663982
291	1980	chrX	119672346	A	T	37	37	60	60	35	0.027	35,0	63	0.283	46	17	0.269841	FALSE	KJP_18	intergenic	Tgif2lx2(dist=1191609),Pabpc5(dist=254850)	119672346
292	1990	chrX	134285404	G	A	37	37	60	60	38	0.025	38,0	52	0.311	36	16	0.307692	FALSE	KJP_18	intergenic	Trmt2b(dist=8420),Tmem35a(dist=9821)	134285404
293	1991	chrX	138173156	A	C	37	37	60	60	36	0.026	36,0	68	0.497	34	34	0.5	FALSE	KJP_18	intronic	Il1rapl2	138173156
294	1993	chrX	146982750	T	A	37	37	60	60	20	0.045	20,0	43	0.091	40	3	0.0697674	FALSE	KJP_18	intronic	Htr2c	146982750
295	1995	chrX	160923348	C	T	37	37	60	60	35	0.027	35,0	73	0.055	70	3	0.0410959	FALSE	KJP_18	intronic	Cdkl5	160923348
296	1996	chrX	161963405	T	G	37	37	60	60	40	0.023	40,0	63	0.063	60	3	0.047619	FALSE	KJP_18	intronic	Nhs	161963405
297	1997	chrX	162353214	G	A	37	37	60	60	35	0.028	35,0	84	0.059	80	4	0.047619	FALSE	KJP_18	intergenic	Nhs(dist=193773),Bc1(dist=53986)	162353214
298	1998	chrX	162416479	G	A	37	37	60	60	42	0.022	42,0	67	0.424	39	28	0.41791	FALSE	KJP_18	ncRNA_intronic	Bc1	162416479
