# Supplementary material for: Metabolite-induced DNA damage drives stochastic stem cell loss and clonal hematopoiesis
Source: Cell Stem Cell. 2026 Apr 2;33(4):642–659.e11. doi: 10.1016/j.stem.2026.02.011 (PMC7619061; doi:10.1016/j.stem.2026.02.011)
Supplement: Table S3. Murine lists, related to Figure 5 — Listing the sSNVs, found in each aged Adh5c/−Fancd2−/−Vav1-iCre animal, used to interrogate driver status. These are exonically mapping sSNVs, retrieved from pre-filtered data, that may functionally affect the gene. VAFs >5% were checked against COSMIC for cancer causation status and IntOGen for CH driver status. [file mmc4.xlsx]

## Sheet: General Information
Table S3: Murine Lists
Used for checking driver status. Relates to Fig. 5f and Fig. S3c
INFORMATION RELATING TO SNVs	INFORMATION RELATING TO SVs	INFORMATION RELATING TO Indels	INFORMATION RELATING TO CNAs
These are the lists used to interrogate whether known drivers were present. See Materials and Methods for additional information.	Listed SVs are at >20% VAF		CNAs are gene lists
Only sequencing data from BM Granulocytes from aged Adh5(tm1d):c/- | Fancd2:Hom | Vav1:+ve animals were analysed for driver changes.	Affected genes have been checked against COSMIC for cancer causation status and IntOGen for CH driver status.	Affected genes have been checked against COSMIC for cancer causation status and IntOGen for CH driver status.	Genes have been checked against COSMIC for cancer causation status and IntOGen for CH driver status.
sSNVs listed are in this workbook are ones mapping to exonic regions which may functionally affect the gene ( i.e are nonsynonymous, frameshift, stopgain, etc). The lists are retrieved from pre-filtered data. VAFs >5% were checked against COSMIC for cancer causation status and IntOGen for CH driver status.
Note this sSNV list is broader than that used to plot the 1/VAF graphs shown in Fig. 5, which was from post-filtered lists ( see Supp. Table 2). We chose to examine pre-filtered data here, to avoid unintentionally discarding functionally relevant sSNVs.
These sSNV lists were used for functional interrogations via Panther. See Materials and Methods for additional information.

## Sheet: KJP_03 SNV
Genotype	Mouse age (w)	Sample Name	Chr	Pos	Ref	Alt	Gene	ExonicFunc	VAF	AAChange.refGene
Adh5(tm1d):c/- | Fancd2:Hom | Vav1:+ve	24.5	KJAJ15_1f_DKOBM_Gra	chr2	119627653	GGAA	G	Nusap1	nonframeshift_deletion	0.061	Nusap1:NM_001042652:exon3:c.270_272del:p.90_91del,Nusap1:NM_133851:exon3:c.270_272del:p.90_91del
Adh5(tm1d):c/- | Fancd2:Hom | Vav1:+ve	24.5	KJAJ15_1f_DKOBM_Gra	chr14	52390741	TG	CA	Olfr1511	nonframeshift_substitution	0.076	Olfr1511:NM_146271:exon1:c.30_31TG
Adh5(tm1d):c/- | Fancd2:Hom | Vav1:+ve	24.5	KJAJ15_1f_DKOBM_Gra	chr7	8244628	GG	AA	Vmn2r43	nonframeshift_substitution	0.173	Vmn2r43:NM_198961:exon6:c.2534_2535TT
Adh5(tm1d):c/- | Fancd2:Hom | Vav1:+ve	24.5	KJAJ15_1f_DKOBM_Gra	chr7	3717716	TT	CC	Pirb	nonframeshift_substitution	0.086	Pirb:NM_001357394:exon5:c.781_782GG,Pirb:NM_011095:exon5:c.781_782GG
Adh5(tm1d):c/- | Fancd2:Hom | Vav1:+ve	24.5	KJAJ15_1f_DKOBM_Gra	chr8	69811259	TG	CA	Gmip	nonframeshift_substitution	0.029	Gmip:NM_198101:exon5:c.352_353CA
Adh5(tm1d):c/- | Fancd2:Hom | Vav1:+ve	24.5	KJAJ15_1f_DKOBM_Gra	chr1	88258664	A	G	Mroh2a	nonsynonymous_SNV	0.092	Mroh2a:NM_001281466:exon39:c.A4675G:p.S1559G
Adh5(tm1d):c/- | Fancd2:Hom | Vav1:+ve	24.5	KJAJ15_1f_DKOBM_Gra	chr1	46187303	T	C	Dnah7b	nonsynonymous_SNV	0.09	Dnah7b:NM_001160386:exon24:c.T3893C:p.V1298A
Adh5(tm1d):c/- | Fancd2:Hom | Vav1:+ve	24.5	KJAJ15_1f_DKOBM_Gra	chr1	36702575	C	T	Actr1b	nonsynonymous_SNV	0.04	Actr1b:NM_146107:exon4:c.G215A:p.R72Q
Adh5(tm1d):c/- | Fancd2:Hom | Vav1:+ve	24.5	KJAJ15_1f_DKOBM_Gra	chr10	22148865	C	A	E030030I06Rik	nonsynonymous_SNV	0.125	E030030I06Rik:NM_001254744:exon1:c.G148T:p.G50C,E030030I06Rik:NM_001254745:exon1:c.G148T:p.G50C
Adh5(tm1d):c/- | Fancd2:Hom | Vav1:+ve	24.5	KJAJ15_1f_DKOBM_Gra	chr10	20208847	G	A	Rpl32l	nonsynonymous_SNV	0.092	Rpl32l:NM_001101561:exon1:c.G358A:p.V120I
Adh5(tm1d):c/- | Fancd2:Hom | Vav1:+ve	24.5	KJAJ15_1f_DKOBM_Gra	chr10	75509744	A	G	Gucd1	nonsynonymous_SNV	0.048	Gucd1:NM_001347201:exon5:c.T359C:p.L120P,Gucd1:NM_175133:exon5:c.T476C:p.L159P
Adh5(tm1d):c/- | Fancd2:Hom | Vav1:+ve	24.5	KJAJ15_1f_DKOBM_Gra	chr12	86883458	T	G	Irf2bpl	nonsynonymous_SNV	0.064	Irf2bpl:NM_145836:exon1:c.A440C:p.Q147P
Adh5(tm1d):c/- | Fancd2:Hom | Vav1:+ve	24.5	KJAJ15_1f_DKOBM_Gra	chr14	51456460	C	A	Vmn2r89	nonsynonymous_SNV	0.089	Vmn2r89:NM_009486:exon3:c.C1266A:p.H422Q,Vmn2r89:NM_009487:exon3:c.C1266A:p.H422Q
Adh5(tm1d):c/- | Fancd2:Hom | Vav1:+ve	24.5	KJAJ15_1f_DKOBM_Gra	chr14	52390279	C	T	Olfr1511	nonsynonymous_SNV	0.086	Olfr1511:NM_146271:exon1:c.G493A:p.A165T
Adh5(tm1d):c/- | Fancd2:Hom | Vav1:+ve	24.5	KJAJ15_1f_DKOBM_Gra	chr14	51456463	C	A	Vmn2r89	nonsynonymous_SNV	0.078	Vmn2r89:NM_009486:exon3:c.C1269A:p.N423K,Vmn2r89:NM_009487:exon3:c.C1269A:p.N423K
Adh5(tm1d):c/- | Fancd2:Hom | Vav1:+ve	24.5	KJAJ15_1f_DKOBM_Gra	chr15	66469861	C	A	Lrrc6	nonsynonymous_SNV	0.259	Lrrc6:NM_019457:exon4:c.G385T:p.D129Y
Adh5(tm1d):c/- | Fancd2:Hom | Vav1:+ve	24.5	KJAJ15_1f_DKOBM_Gra	chr17	23360025	G	A	Vmn2r115	nonsynonymous_SNV	0.041	Vmn2r115:NM_001104579:exon6:c.G2471A:p.G824E
Adh5(tm1d):c/- | Fancd2:Hom | Vav1:+ve	24.5	KJAJ15_1f_DKOBM_Gra	chr2	73284775	G	A	Cir1	nonsynonymous_SNV	0.096	Cir1:NM_025854:exon10:c.C938T:p.T313I
Adh5(tm1d):c/- | Fancd2:Hom | Vav1:+ve	24.5	KJAJ15_1f_DKOBM_Gra	chr2	80292875	A	C	Prdx6b	nonsynonymous_SNV	0.06	Prdx6b:NM_177256:exon1:c.A27C:p.E9D
Adh5(tm1d):c/- | Fancd2:Hom | Vav1:+ve	24.5	KJAJ15_1f_DKOBM_Gra	chr3	94402400	G	A	Lingo4	nonsynonymous_SNV	0.044	Lingo4:NM_177250:exon2:c.G644A:p.C215Y
Adh5(tm1d):c/- | Fancd2:Hom | Vav1:+ve	24.5	KJAJ15_1f_DKOBM_Gra	chr4	133194800	A	C	Wasf2	nonsynonymous_SNV	0.068	Wasf2:NM_153423:exon8:c.A1229C:p.Q410P
Adh5(tm1d):c/- | Fancd2:Hom | Vav1:+ve	24.5	KJAJ15_1f_DKOBM_Gra	chr4	86583552	G	A	Haus6	nonsynonymous_SNV	0.049	Haus6:NM_173400:exon16:c.C2081T:p.A694V
Adh5(tm1d):c/- | Fancd2:Hom | Vav1:+ve	24.5	KJAJ15_1f_DKOBM_Gra	chr6	42279797	G	A	Casp2	nonsynonymous_SNV	0.113	Casp2:NM_007610:exon9:c.G988A:p.D330N
Adh5(tm1d):c/- | Fancd2:Hom | Vav1:+ve	24.5	KJAJ15_1f_DKOBM_Gra	chr7	92669620	T	G	Pcf11	nonsynonymous_SNV	0.058	Pcf11:NM_029078:exon1:c.A1C:p.M1L
Adh5(tm1d):c/- | Fancd2:Hom | Vav1:+ve	24.5	KJAJ15_1f_DKOBM_Gra	chr8	21316292	A	G	Defa27	nonsynonymous_SNV	0.091	Defa27:NM_001170955:exon2:c.A187G:p.I63V
Adh5(tm1d):c/- | Fancd2:Hom | Vav1:+ve	24.5	KJAJ15_1f_DKOBM_Gra	chr8	86884973	T	G	N4bp1	nonsynonymous_SNV	0.073	N4bp1:NM_030563:exon1:c.A47C:p.K16T
Adh5(tm1d):c/- | Fancd2:Hom | Vav1:+ve	24.5	KJAJ15_1f_DKOBM_Gra	chr8	117028305	G	A	Pkd1l2	nonsynonymous_SNV	0.046	Pkd1l2:NM_029686:exon30:c.C5150T:p.S1717F
Adh5(tm1d):c/- | Fancd2:Hom | Vav1:+ve	24.5	KJAJ15_1f_DKOBM_Gra	chr9	72858935	C	T	Prtg	nonsynonymous_SNV	0.463	Prtg:NM_175485:exon11:c.C2009T:p.T670M
Adh5(tm1d):c/- | Fancd2:Hom | Vav1:+ve	24.5	KJAJ15_1f_DKOBM_Gra	chr9	50770265	G	C	Fdxacb1	nonsynonymous_SNV	0.427	Fdxacb1:NM_198675:exon3:c.G485C:p.C162S
Adh5(tm1d):c/- | Fancd2:Hom | Vav1:+ve	24.5	KJAJ15_1f_DKOBM_Gra	chr1	185352356	C	T	Bpnt1	stopgain	0.09	Bpnt1:NM_001347212:exon6:c.C484T:p.R162X,Bpnt1:NM_011794:exon7:c.C649T:p.R217X,Bpnt1:NM_001347210:exon8:c.C694T:p.R232X
Adh5(tm1d):c/- | Fancd2:Hom | Vav1:+ve	24.5	KJAJ15_1f_DKOBM_Gra	chr12	87842156	C	A	Gm16381	stopgain	0.431	Gm16381:NM_001166062:exon2:c.G31T:p.G11X
Adh5(tm1d):c/- | Fancd2:Hom | Vav1:+ve	24.5	KJAJ15_1f_DKOBM_Gra	chr4	156338494	T	G	Vmn2r123	unknown	0.029	UNKNOWN
Adh5(tm1d):c/- | Fancd2:Hom | Vav1:+ve	24.5	KJAJ15_1f_DKOBM_Gra	chr4	156338479	G	C	Vmn2r123	unknown	0.027	UNKNOWN

## Sheet: KJP_03  SV
chr	start	chr2	end	id	size	qual	vac	vaf	pass	singleton	missingrate	svtype	ct	precise	ci	inslen	homlen	ce	refgq	altgq	gqsum	altgqsum	rdratio	medianrc	refratio	altratio	maxaltratio	PEsupport	SRsupport	supportsum	VAF	Drivers	Genes
1	102522320	1	102549679	DEL00000009	27360	389	1	0.0833333	1	KJAJ15_1f_DKOBM_G	0	DEL	3to5	0	97	0	0	0	60	10000	10316	10000	0.650481	2443	0	0.25	0.25	14	0	162	0.25	NULL	character(0)
1	102550131	1	102550222	DEL00000010	92	540	1	0.0833333	1	KJAJ15_1f_DKOBM_G	0	DEL	3to5	1	3	0	2	1.96068	60	10000	10294	10000	0.840995	2410	0	0.222222	0.222222	0	10	143	0.222222	NULL	character(0)
14	76199606	14	76199754	DEL00000073	149	1020	1	0.0833333	1	KJAJ15_1f_DKOBM_G	0	DEL	3to5	1	5	0	4	1.98873	57	10000	10288	10000	0.825595	3474	0	0.396226	0.396226	0	21	149	0.396226	NULL	character(0)
15	50390760	15	50390837	DEL00000078	78	1020	1	0.0833333	1	KJAJ15_1f_DKOBM_G	0	DEL	3to5	1	6	0	6	1.98888	66	10000	10339	10000	0.787017	2216	0	0.363636	0.363636	0	24	179	0.363636	NULL	character(0)
15	50393129	15	50393184	DEL00000079	56	840	1	0.0833333	1	KJAJ15_1f_DKOBM_G	0	DEL	3to5	1	4	0	3	1.92368	75	10000	10357	10000	0.742422	1615	0	0.372881	0.372881	0	22	178	0.372881	NULL	character(0)
19	44159228	19	44162758	DEL00000145	3531	493	1	0.0833333	1	KJAJ15_1f_DKOBM_G	0	DEL	3to5	0	202	0	0	0	36	10000	10195	10000	0.639382	328	0	0.217391	0.217391	10	0	111	0.217391	NULL	Pkd2l1
2	115218648	2	115218700	DEL00000166	53	840	1	0.0833333	1	KJAJ15_1f_DKOBM_G	0	DEL	3to5	1	5	0	6	1.88585	42	10000	10237	10000	0.762658	1287	0	0.423729	0.423729	0	25	138	0.423729	NULL	character(0)
2	165773899	2	165773962	DEL00000177	64	715	1	0.0833333	1	KJAJ15_1f_DKOBM_G	0	DEL	3to5	1	6	0	6	1.89452	60	10000	10285	10000	0.69525	1721	0	0.333333	0.333333	0	20	155	0.333333	NULL	character(0)
3	115412895	3	115412958	DEL00000196	64	360	1	0.0833333	1	KJAJ15_1f_DKOBM_G	0	DEL	3to5	1	5	0	5	1.94653	72	10000	10342	10000	0.876188	1823	0	0.204082	0.204082	0	10	163	0.204082	NULL	character(0)
3	151927123	3	151927210	DEL00000205	88	840	1	0.0833333	1	KJAJ15_1f_DKOBM_G	0	DEL	3to5	1	4	0	3	1.98018	69	10000	10363	10000	0.61257	2762	0	0.416667	0.416667	0	20	169	0.416667	NULL	character(0)
5	5265645	5	5265712	DEL00000240	68	660	1	0.0833333	1	KJAJ15_1f_DKOBM_G	0	DEL	3to5	1	5	0	6	1.99366	66	10000	10285	10000	0.729978	1916	0	0.296296	0.296296	0	16	149	0.296296	NULL	Cdk14
5	24730568	5	24735712	DEL00000243	5145	1680	1	0.0833333	1	KJAJ15_1f_DKOBM_G	0	DEL	3to5	1	5	0	5	1.9909	60	10000	10297	10000	0.594244	471	0	0.4	0.4	16	22	154	0.4	NULL	Wdr86
5	102361315	5	102361370	DEL00000259	56	540	1	0.0833333	1	KJAJ15_1f_DKOBM_G	0	DEL	3to5	1	5	0	4	1.96179	63	10000	10342	10000	0.878153	1610	0	0.277778	0.277778	0	15	168	0.277778	NULL	character(0)
5	102361777	5	102361832	DEL00000260	56	780	1	0.0833333	1	KJAJ15_1f_DKOBM_G	0	DEL	3to5	1	4	0	5	1.95635	84	10000	10390	10000	0.739672	1976	0	0.393939	0.393939	0	26	196	0.393939	NULL	character(0)
6	10579979	6	10599403	DEL00000281	19425	668	1	0.0833333	1	KJAJ15_1f_DKOBM_G	0	DEL	3to5	0	173	0	0	0	78	10000	10354	10000	0.710909	1337	0	0.22807	0.22807	13	0	175	0.22807	NULL	character(0)
7	112653613	7	112653669	DEL00000390	57	419	1	0.0833333	1	KJAJ15_1f_DKOBM_G	0	DEL	3to5	1	6	0	6	1.87451	69	10000	10336	10000	0.891688	1583	0	0.21875	0.21875	0	14	176	0.21875	NULL	character(0)

## Sheet: KJP_03 Indels
	CHROM	POS	REF	ALT	Insertion/Deletion	MBQ	MMQ	KJAJ15_1f_DKOBM_G.DP	KJAJ15_1f_DKOBM_G.AF	tumor_ref	tumor_alt	KJAJ15_1f_DKO_Ctx.DP	KJAJ15_1f_DKO_Ctx.AF	KJAJ15_1f_DKO_Ctx.AD	Filter	VAF	Filter2	inSNPdb	GRCm38 Location	Gene	COSMIC ?	IntOGen-CH?
1154	chr19	36399993	T	TTTTTTGGTTTTTGG	Insertion	37,37	60,60	62	0.542	28	34	14	0.052	14,0	FALSE	0.548387	TRUE	FALSE	intronic	Pcgf5
1205	chr2	78685508	C	CA	Insertion	37,37	60,60	57	0.438	31	26	20	0.043	20,0	FALSE	0.45614	TRUE	FALSE	Intergenic
2120	chr9	5318454	C	CA	Insertion	37,37	60,60	67	0.397	40	27	29	0.03	29,0	FALSE	0.402985	TRUE	FALSE	Intronic	Casp4
1776	chr6	132901865	C	CA	Insertion	37,37	60,60	68	0.399	41	27	37	0.049	36,1	FALSE	0.397059	TRUE	FALSE	Intergenic
1698	chr6	27657962	G	GT	Insertion	37,37	60,60	67	0.256	50	17	45	0.021	45,0	FALSE	0.253731	TRUE	FALSE	Intergenic
437	chr12	38443791	A	AT	Insertion	37,37	60,60	61	0.163	51	10	36	0.026	36,0	FALSE	0.163934	TRUE	FALSE	Intronic	Dgkb
1093	chr18	39205081	C	CCA	Insertion	37,37	60,60	56	0.112	50	6	23	0.037	23,0	FALSE	0.107143	TRUE	FALSE	Intronic	Arhgap26
1559	chr5	22113187	C	CT	Insertion	37,37	60,60	71	0.097	64	7	34	0.027	34,0	FALSE	0.0985915	TRUE	FALSE
1909	chr7	60595510	G	GT	Insertion	37,37	60,60	72	0.081	67	5	29	0.031	29,0	FALSE	0.0694444	TRUE	FALSE
964	chr16	94846926	CTGTGATACATCAGGAGATGTTT	C	Deletion	37,37	60,60	78	0.448	44	34	37	0.025	37,0	FALSE	0.435897	TRUE	FALSE	Intronic	Kcnj60
1476	chr4	129887919	TA	T	Deletion	37,37	60,60	63	0.445	36	27	14	0.059	14,0	FALSE	0.428571	TRUE	FALSE	Intergenic
1569	chr5	24730390	CTCCAGCG	C	Deletion	37,37	60,60	83	0.395	50	33	24	0.038	24,0	FALSE	0.39759	TRUE	FALSE	Exonic	Wdr86	N	N
574	chr13	62182697	ACTAG	A	Deletion	37,37	60,60	91	0.387	56	35	40	0.022	40,0	FALSE	0.384615	TRUE	FALSE	Intergenic
484	chr12	108075139	TG	T	Deletion	37,37	60,60	54	0.389	34	20	17	0.053	17,0	FALSE	0.37037	TRUE	FALSE	Intergenic
846	chr14	112376615	AT	A	Deletion	37,37	60,60	73	0.378	46	27	35	0.028	35,0	FALSE	0.369863	TRUE	FALSE	Intergenic
885	chr15	50392216	AT	A	Deletion	37,37	60,60	73	0.375	46	27	37	0.026	37,0	FALSE	0.369863	TRUE	FALSE	Intergenic
1495	chr4	141671219	CAGGCAGGCGAAGCTGTCTGAGCCTCATCGGAGAG	C	Deletion	37,37	60,60	95	0.365	61	34	26	0.036	26,0	FALSE	0.357895	TRUE	FALSE	Intergenic
1135	chr19	4785631	TCAAAGAACATCTCA	T	Deletion	37,37	60,60	78	0.3	55	23	42	0.023	42,0	FALSE	0.294872	TRUE	FALSE	Intronic	Rbm4
75	chr1	102550660	GA	G	Deletion	37,37	60,60	85	0.302	60	25	30	0.029	30,0	FALSE	0.294118	TRUE	FALSE	Intergenic
1112	chr18	66338008	TTTAAAGCAATAA	T	Deletion	37,37	60,60	70	0.216	56	14	26	0.035	26,0	FALSE	0.2	TRUE	FALSE	Intergenic
859	chr15	16589233	AT	A	Deletion	37,37	60,60	66	0.15	56	10	45	0.021	45,0	FALSE	0.151515	TRUE	FALSE	Intergenic
1124	chr18	80502853	TTCCAAGATAATATAATTCTGTCAATA	T	Deletion	37,37	60,60	53	0.136	47	6	43	0.022	43,0	FALSE	0.113208	TRUE	FALSE	Intergenic
2233	chrX	68871731	AC	A	Deletion	37,37	60,60	74	0.12	66	8	24	0.036	24,0	FALSE	0.108108	TRUE	FALSE	Intergenic
1177	chr2	7036755	AAATGTGGCAAAAGTGGGGAAAATATTGAGAATTTC	A	Deletion	37,37	60,60	92	0.116	83	9	39	0.024	39,0	FALSE	0.0978261	TRUE	FALSE
1961	chr7	143412570	GTCCCA	G	Deletion	37,37	60,60	79	0.087	73	6	34	0.028	34,0	FALSE	0.0759494	TRUE	FALSE
1400	chr4	45761402	ACTTGGC	A	Deletion	37,37	60,60	69	0.087	64	5	30	0.03	30,0	FALSE	0.0724638	TRUE	FALSE
145	chr10	4602348	CT	C	Deletion	37,37	60,60	74	0.08	69	5	31	0.028	31,0	FALSE	0.0675676	TRUE	FALSE
955	chr16	80507702	ATACTTTTAAACATTTGCTAAAAT	A	Deletion	37,37	60,60	90	0.079	84	6	32	0.029	32,0	FALSE	0.0666667	TRUE	FALSE

## Sheet: KJP_05 SNV
Genotype	Mouse age (w)	Sample Name	Chr	Pos	Ref	Alt	Gene	ExonicFunc	VAF	AAChange.refGene
Adh5(tm1d):c/- | Fancd2:Hom | Vav1:+ve	31.6	KJAJ9_2B_DKOBM_Gra	chr1	132000000	CTTG	C	Tmcc2	nonframeshift_deletion	0.05	Tmcc2:NM_001311108:exon4:c.1165_1167del:p.389_389del,Tmcc2:NM_001311107:exon5:c.1636_1638del:p.546_546del,Tmcc2:NM_178874:exon5:c.1870_1872del:p.624_624del
Adh5(tm1d):c/- | Fancd2:Hom | Vav1:+ve	31.6	KJAJ9_2B_DKOBM_Gra	chr10	129000000	CAA	C	Olfr789	frameshift_deletion	0.096	Olfr789:NM_001305433:exon1:c.293_294del:p.Q98fs
Adh5(tm1d):c/- | Fancd2:Hom | Vav1:+ve	31.6	KJAJ9_2B_DKOBM_Gra	chr11	71181896	GGGCTCTGAGCTGGGTCCTCATATGATGCACTGGGATTGTTAGGGAAATGTATTTTAGGCAGAT	G	Nlrp1b	nonframeshift_deletion	0.081	Nlrp1b:NM_001162414:exon2:c.1057_1119del:p.353_373del
Adh5(tm1d):c/- | Fancd2:Hom | Vav1:+ve	31.6	KJAJ9_2B_DKOBM_Gra	chr11	71217415	A	G	Nlrp1b	nonsynonymous_SNV	0.093	Nlrp1b:NM_001040696:exon3:c.T1259C:p.L420P
Adh5(tm1d):c/- | Fancd2:Hom | Vav1:+ve	31.6	KJAJ9_2B_DKOBM_Gra	chr12	104000000	G	T	Serpina3b	nonsynonymous_SNV	0.056	Serpina3b:NM_173024:exon3:c.G809T:p.G270V
Adh5(tm1d):c/- | Fancd2:Hom | Vav1:+ve	31.6	KJAJ9_2B_DKOBM_Gra	chr14	50140115	C	A	Olfr728	nonsynonymous_SNV	0.088	Olfr728:NM_001011809:exon1:c.G523T:p.D175Y
Adh5(tm1d):c/- | Fancd2:Hom | Vav1:+ve	31.6	KJAJ9_2B_DKOBM_Gra	chr14	50424926	G	T	Olfr739	nonsynonymous_SNV	0.125	Olfr739:NM_146668:exon1:c.G406T:p.A136S
Adh5(tm1d):c/- | Fancd2:Hom | Vav1:+ve	31.6	KJAJ9_2B_DKOBM_Gra	chr14	52390464	G	A	Olfr1511	nonsynonymous_SNV	0.062	Olfr1511:NM_146271:exon1:c.C308T:p.A103V
Adh5(tm1d):c/- | Fancd2:Hom | Vav1:+ve	31.6	KJAJ9_2B_DKOBM_Gra	chr16	48289378	G	GCCCGAGTTGAAGAACGTTTCTGACTGGGCCAAAAAGGCCAGGCTCGAAGACATTTCACAAAAAAATGAAGTCAGAAGGAGGAGTCAGGGAGGAGTCTCAGGTGACAGTTCCCCCTGGAAAT	Dppa4	frameshift_insertion	0.15	Dppa4:NM_028610:exon4:c.360_361insCCCGAGTTGAAGAACGTTTCTGACTGGGCCAAAAAGGCCAGGCTCGAAGACATTTCACAAAAAAATGAAGTCAGAAGGAGGAGTCAGGGAGGAGTCTCAGGTGACAGTTCCCCCTGGAAAT:p.M120fs
Adh5(tm1d):c/- | Fancd2:Hom | Vav1:+ve	31.6	KJAJ9_2B_DKOBM_Gra	chr17	23291058	G	T	Vmn2r114	nonsynonymous_SNV	0.056	Vmn2r114:NM_001102584:exon6:c.C2447A:p.A816D
Adh5(tm1d):c/- | Fancd2:Hom | Vav1:+ve	31.6	KJAJ9_2B_DKOBM_Gra	chr17	33598278	C	T	Myo1f	nonsynonymous_SNV	0.045	Myo1f:NM_053214:exon21:c.C2294T:p.A765V
Adh5(tm1d):c/- | Fancd2:Hom | Vav1:+ve	31.6	KJAJ9_2B_DKOBM_Gra	chr2	29763956	A	G	Gm13547	nonsynonymous_SNV	0.083	Gm13547:NM_001177392:exon4:c.A460G:p.I154V
Adh5(tm1d):c/- | Fancd2:Hom | Vav1:+ve	31.6	KJAJ9_2B_DKOBM_Gra	chr2	86754151	C	T	Olfr1090	nonsynonymous_SNV	0.095	Olfr1090:NM_146847:exon1:c.G586A:p.A196T
Adh5(tm1d):c/- | Fancd2:Hom | Vav1:+ve	31.6	KJAJ9_2B_DKOBM_Gra	chr3	94937244	G	A	Selenbp1	nonsynonymous_SNV	0.051	Selenbp1:NM_009150:exon4:c.G211A:p.E71K
Adh5(tm1d):c/- | Fancd2:Hom | Vav1:+ve	31.6	KJAJ9_2B_DKOBM_Gra	chr4	119000000	T	C	Ybx1	nonsynonymous_SNV	0.073	Ybx1:NM_011732:exon5:c.A622G:p.N208D
Adh5(tm1d):c/- | Fancd2:Hom | Vav1:+ve	31.6	KJAJ9_2B_DKOBM_Gra	chr4	128000000	T	A	Csmd2	nonsynonymous_SNV	0.046	Csmd2:NM_001281955:exon9:c.T1292A:p.V431E
Adh5(tm1d):c/- | Fancd2:Hom | Vav1:+ve	31.6	KJAJ9_2B_DKOBM_Gra	chr4	139000000	C	T	Ubr4	nonsynonymous_SNV	0.458	Ubr4:NM_001160319:exon32:c.C4487T:p.T1496M
Adh5(tm1d):c/- | Fancd2:Hom | Vav1:+ve	31.6	KJAJ9_2B_DKOBM_Gra	chr4	149000000	T	A	Exosc10	nonsynonymous_SNV	0.089	Exosc10:NM_001355489:exon13:c.T1364A:p.L455Q,Exosc10:NM_001355490:exon13:c.T1613A:p.L538Q,Exosc10:NM_016699:exon13:c.T1613A:p.L538Q

## Sheet: KJP_05 SV
chr	start	chr2	end	id	size	qual	vac	vaf	pass	singleton	missingrate	svtype	ct	precise	ci	inslen	homlen	ce	refgq	altgq	gqsum	altgqsum	rdratio	medianrc	refratio	altratio	maxaltratio	PEsupport	SRsupport	supportsum	VAF	Drivers	Genes
10	94636084	10	94636140	DEL00000041	57	477	1	0.0833333	1	KJAJ9_2B_DKOBM_Gr	0	DEL	3to5	1	5	0	4	1.96824	60	10000	10360	10000	0.906284	1426	0	0.25	0.25	0	15	180	0.25	NULL	character(0)
15	40264408	15	40264459	DEL00000147	52	411	1	0.0833333	1	KJAJ9_2B_DKOBM_Gr	0	DEL	3to5	1	4	0	3	1.87824	42	10000	10252	10000	0.836838	1047	0	0.30303	0.30303	0	20	150	0.30303	NULL	character(0)
8	73676155	8	73676212	DEL00000710	58	480	1	0.0833333	1	KJAJ9_2B_DKOBM_Gr	0	DEL	3to5	1	2	0	2	1.94285	63	10000	10324	10000	0.833334	1436	0	0.276316	0.276316	0	21	184	0.276316	NULL	character(0)

## Sheet: KJP_05 Indels
	CHROM	POS	REF	ALT	MBQ	MMQ	KJAJ9_2B_DKOBM_Gr.DP	KJAJ9_2B_DKOBM_Gr.AF	tumor_ref	tumor_alt	KJAJ9_2B_DKO_Crtx.DP	KJAJ9_2B_DKO_Crtx.AF	KJAJ9_2B_DKO_Crtx.AD	Filter	VAF	Filter2	inSNPdb	GRCm38 Location	Gene	COSMIC ?	IntOGen-CH?
1527	chr6	71247742	A	AATAG	37,37	60,60	45	0.614	17	28	22	0.039	22,0	FALSE	0.622222	TRUE	FALSE	intronic	Smyd1
1843	chr8	44635835	AACCCTCGGGCCTAC	A	37,37	60,60	54	0.45	30	24	23	0.047	23,0	FALSE	0.444444	TRUE	FALSE	intergenic
1215	chr3	124298669	T	TA	37,37	60,60	76	0.23	59	17	40	0.026	40,0	FALSE	0.223684	TRUE	FALSE	intergenic
1217	chr3	124301791	CA	C	37,37	60,60	63	0.238	49	14	15	0.06	15,0	FALSE	0.222222	TRUE	FALSE	intergenic
825	chr16	63884362	GT	G	37,37	60,60	90	0.184	74	16	29	0.031	29,0	FALSE	0.177778	TRUE	FALSE	intergenic
1495	chr6	12180820	ATTT	A	37,37	60,60	74	0.16	63	11	26	0.034	26,0	FALSE	0.148649	TRUE	FALSE	intergenic
147	chr10	48082299	A	AT	37,37	60,60	76	0.134	65	11	39	0.026	39,0	FALSE	0.144737	TRUE	FALSE	intergenic
890	chr17	41349236	TC	T	37,37	60,60	57	0.155	49	8	31	0.032	31,0	FALSE	0.140351	TRUE	FALSE	intergenic
860	chr17	22541016	CATTTTCAGCATATATGTTCTTTTCCATGAGA	C	37,37	60,60	152	0.15	131	21	44	0.025	44,0	FALSE	0.138158	TRUE	FALSE	intergenic
638	chr14	34662144	C	CCCCCGGA	37,37	60,60	53	0.143	46	7	13	0.064	13,0	FALSE	0.132075	TRUE	FALSE	intergenic
1496	chr6	12181056	C	CT	37,37	60,60	65	0.135	57	8	31	0.036	31,0	FALSE	0.123077	TRUE	FALSE	intergenic
88	chr1	161508107	CCACTGATTAGGAGCACAACATTGAATCTCAGATGAACATTTT	C	37,37	60,60	102	0.133	90	12	21	0.043	21,0	FALSE	0.117647	TRUE	FALSE	intergenic
29	chr1	71266635	TC	T	37,37	60,60	94	0.12	83	11	17	0.053	17,0	FALSE	0.117021	TRUE	FALSE	intronic	Abca12
407	chr12	111354081	G	GAAAATCA	37,37	60,60	94	0.127	83	11	19	0.05	19,0	FALSE	0.117021	TRUE	FALSE	intronic	Cdc42bpb
1057	chr2	68439130	A	AT	37,37	60,60	77	0.129	68	9	29	0.035	29,0	FALSE	0.116883	TRUE	FALSE	intronic	Stk39
1145	chr3	20247956	AT	A	37,37	60,60	62	0.13	55	7	24	0.043	24,0	FALSE	0.112903	TRUE	FALSE	intergenic
692	chr14	66387717	GATGGGTGCCTCAAGTTGTGATGTTCTTAGTT	G	37,37	60,60	107	0.109	96	11	37	0.031	37,0	FALSE	0.102804	TRUE	FALSE	intergenic
691	chr14	66386153	G	GA	37,37	60,60	81	0.098	73	8	40	0.027	40,0	FALSE	0.0987654	TRUE	FALSE	intergenic
193	chr10	129487303	CAA	C	37,37	60,60	97	0.096	88	9	38	0.025	38,0	FALSE	0.0927835	TRUE	FALSE	exonic	Olfr789		-
113	chr10	4306932	TCC	T	37,37	60,60	65	0.105	59	6	33	0.031	33,0	FALSE	0.0923077	TRUE	FALSE	intronic	Akap12
1259	chr4	82476440	AG	A	37,37	60,60	65	0.102	59	6	30	0.032	30,0	FALSE	0.0923077	TRUE	FALSE	intronic	Nfib
6	chr1	15892041	TC	T	37,37	60,60	87	0.103	79	8	34	0.028	34,0	FALSE	0.091954	TRUE	FALSE	intronic	Sbspon
259	chr11	111240623	TTTTGAGGAGAGTGTGCCAAGTGGAG	T	37,37	60,60	92	0.098	84	8	37	0.031	37,0	FALSE	0.0869565	TRUE	FALSE	intergenic
891	chr17	41350541	GCCAT	G	37,37	60,60	82	0.101	75	7	38	0.027	38,0	FALSE	0.0853659	TRUE	FALSE	intergenic
149	chr10	48086400	CA	C	37,37	60,60	95	0.095	87	8	18	0.053	18,0	FALSE	0.0842105	TRUE	FALSE	intergenic
1147	chr3	20249852	ACAGCGGGAGAAAAACTT	A	37,37	60,60	97	0.094	89	8	28	0.038	28,0	FALSE	0.0824742	TRUE	FALSE	intronic	Cpb1
194	chr10	129488283	AT	A	37,37	60,60	75	0.092	69	6	18	0.054	18,0	FALSE	0.08	TRUE	FALSE	exonic	Olfr789		-
1882	chr8	82611283	AT	A	37,37	60,60	66	0.093	61	5	27	0.035	27,0	FALSE	0.0757576	TRUE	FALSE	intergenic
1434	chr5	98843604	TG	T	37,37	60,60	80	0.089	74	6	28	0.033	28,0	FALSE	0.075	TRUE	FALSE	intergenic
991	chr19	18028167	T	TA	37,37	60,60	82	0.082	76	6	17	0.052	17,0	FALSE	0.0731707	TRUE	FALSE	intergenic
366	chr12	60306932	GCAGATACTCAACAAATGCT	G	37,37	60,60	102	0.07	95	7	24	0.039	24,0	FALSE	0.0686275	TRUE	FALSE	intergenic
751	chr15	22942425	CT	C	37,37	60,60	75	0.082	70	5	22	0.042	22,0	FALSE	0.0666667	TRUE	FALSE	intergenic
770	chr15	57083588	AATCTTCAAAGAAGAGAAAGAACAGGTTG	A	37,37	60,60	91	0.077	85	6	36	0.033	36,0	FALSE	0.0659341	TRUE	FALSE	intergenic
1778	chr7	139164704	AC	A	37,37	60,60	84	0.072	79	5	35	0.032	35,0	FALSE	0.0595238	TRUE	FALSE	intronic	Stk32c
1010	chr19	44994591	AAGGATACTCATTTTCAAAAG	A	37,37	60,60	101	0.072	95	6	33	0.031	33,0	FALSE	0.0594059	TRUE	FALSE	intronic	Sema4g
134	chr10	33703340	GT	G	37,37	60,60	88	0.07	83	5	39	0.026	39,0	FALSE	0.0568182	TRUE	FALSE	intergenic

## Sheet: KJP_18 SNV
Genotype	Mouse age (w)	Sample Name	Chr	Pos	Ref	Alt	Gene	ExonicFunc	VAF	AAChange.refGene
Adh5(tm1d):c/- | Fancd2:Hom | Vav1:+ve	37	KJAJ15.6c_DKO_Gra	chr10	128000000	C	T	Cs	nonsynonymous_SNV	0.297	Cs:NM_026444:exon9:c.C1004T:p.T335I
Adh5(tm1d):c/- | Fancd2:Hom | Vav1:+ve	37	KJAJ15.6c_DKO_Gra	chr11	58206498	TT	AC	Igtp	nonframeshift_substitution	0.039	Igtp:NM_018738:exon3:c.494_495AC
Adh5(tm1d):c/- | Fancd2:Hom | Vav1:+ve	37	KJAJ15.6c_DKO_Gra	chr11	62539178	T	G	Cenpv	nonsynonymous_SNV	0.081	Cenpv:NM_028448:exon1:c.A28C:p.T10P
Adh5(tm1d):c/- | Fancd2:Hom | Vav1:+ve	37	KJAJ15.6c_DKO_Gra	chr11	115000000	A	C	Btbd17	nonsynonymous_SNV	0.075	Btbd17:NM_028055:exon3:c.T1178G:p.L393R
Adh5(tm1d):c/- | Fancd2:Hom | Vav1:+ve	37	KJAJ15.6c_DKO_Gra	chr12	72408325	T	C	Rtn1	nonsynonymous_SNV	0.057	Rtn1:NM_001286448:exon1:c.A227G:p.E76G,Rtn1:NM_153457:exon1:c.A227G:p.E76G
Adh5(tm1d):c/- | Fancd2:Hom | Vav1:+ve	37	KJAJ15.6c_DKO_Gra	chr12	104000000	G	A	Serpina1a	nonsynonymous_SNV	0.143	Serpina1a:NM_009243:exon2:c.C563T:p.A188V,Serpina1a:NM_001252569:exon3:c.C632T:p.A211V
Adh5(tm1d):c/- | Fancd2:Hom | Vav1:+ve	37	KJAJ15.6c_DKO_Gra	chr13	120000000	T	A	Tcstv1	nonsynonymous_SNV	0.389	Tcstv1:NM_018756:exon2:c.A104T:p.Q35L
Adh5(tm1d):c/- | Fancd2:Hom | Vav1:+ve	37	KJAJ15.6c_DKO_Gra	chr13	120000000	C	A	Tcstv1	nonsynonymous_SNV	0.333	Tcstv1:NM_018756:exon2:c.G96T:p.L32F
Adh5(tm1d):c/- | Fancd2:Hom | Vav1:+ve	37	KJAJ15.6c_DKO_Gra	chr14	40892843	T	G	Sh2d4b	nonsynonymous_SNV	0.094	Sh2d4b:NM_177816:exon1:c.A123C:p.E41D
Adh5(tm1d):c/- | Fancd2:Hom | Vav1:+ve	37	KJAJ15.6c_DKO_Gra	chr14	50345776	G	T	Olfr735	nonsynonymous_SNV	0.441	Olfr735:NM_001011754:exon1:c.C665A:p.P222H
Adh5(tm1d):c/- | Fancd2:Hom | Vav1:+ve	37	KJAJ15.6c_DKO_Gra	chr14	51413253	C	A	Vmn2r88	nonsynonymous_SNV	0.059	Vmn2r88:NM_011686:exon2:c.C422A:p.A141D
Adh5(tm1d):c/- | Fancd2:Hom | Vav1:+ve	37	KJAJ15.6c_DKO_Gra	chr14	70618251	T	G	Dmtn	nonsynonymous_SNV	0.084	Dmtn:NM_001252666:exon1:c.A6C:p.E2D,Dmtn:NM_001252662:exon2:c.A6C:p.E2D,Dmtn:NM_001252663:exon2:c.A6C:p.E2D,Dmtn:NM_001252664:exon2:c.A6C:p.E2D,Dmtn:NM_001252665:exon2:c.A6C:p.E2D,Dmtn:NM_001360024:exon2:c.A6C:p.E2D,Dmtn:NM_001360025:exon2:c.A6C:p.E2D,Dmtn:NM_001360027:exon2:c.A6C:p.E2D,Dmtn:NM_001360028:exon2:c.A6C:p.E2D,Dmtn:NM_001360029:exon2:c.A6C:p.E2D,Dmtn:NM_001360026:exon3:c.A6C:p.E2D,Dmt…
Adh5(tm1d):c/- | Fancd2:Hom | Vav1:+ve	37	KJAJ15.6c_DKO_Gra	chr15	81779199	A	C	Zc3h7b	nonsynonymous_SNV	0.092	Zc3h7b:NM_001081016:exon13:c.A1391C:p.N464T
Adh5(tm1d):c/- | Fancd2:Hom | Vav1:+ve	37	KJAJ15.6c_DKO_Gra	chr17	13948475	G	A	Gm7168	nonsynonymous_SNV	0.324	Gm7168:NM_001122977:exon1:c.G103A:p.G35R
Adh5(tm1d):c/- | Fancd2:Hom | Vav1:+ve	37	KJAJ15.6c_DKO_Gra	chr17	23401635	C	A	Vmn2r116	nonsynonymous_SNV	0.055	Vmn2r116:NM_001104580:exon6:c.C2342A:p.T781K
Adh5(tm1d):c/- | Fancd2:Hom | Vav1:+ve	37	KJAJ15.6c_DKO_Gra	chr19	5992373	G	A	Capn1	nonsynonymous_SNV	0.084	Capn1:NM_001110504:exon17:c.C1768T:p.R590C,Capn1:NM_007600:exon17:c.C1768T:p.R590C
Adh5(tm1d):c/- | Fancd2:Hom | Vav1:+ve	37	KJAJ15.6c_DKO_Gra	chr19	36554893	T	G	Hectd2	nonsynonymous_SNV	0.101	Hectd2:NM_001163471:exon1:c.T110G:p.I37S,Hectd2:NM_172637:exon1:c.T110G:p.I37S
Adh5(tm1d):c/- | Fancd2:Hom | Vav1:+ve	37	KJAJ15.6c_DKO_Gra	chr2	52676024	A	C	Cacnb4	nonsynonymous_SNV	0.118	Cacnb4:NM_001285426:exon1:c.T6G:p.D2E
Adh5(tm1d):c/- | Fancd2:Hom | Vav1:+ve	37	KJAJ15.6c_DKO_Gra	chr3	93332617	A	T	Hrnr	nonsynonymous_SNV	0.054	Hrnr:NM_133698:exon4:c.A9630T:p.R3210S
Adh5(tm1d):c/- | Fancd2:Hom | Vav1:+ve	37	KJAJ15.6c_DKO_Gra	chr3	93332685	G	A	Hrnr	nonsynonymous_SNV	0.056	Hrnr:NM_133698:exon4:c.G9698A:p.R3233K
Adh5(tm1d):c/- | Fancd2:Hom | Vav1:+ve	37	KJAJ15.6c_DKO_Gra	chr3	160000000	A	C	Rpe65	nonsynonymous_SNV	0.06	Rpe65:NM_029987:exon13:c.A1348C:p.M450L
Adh5(tm1d):c/- | Fancd2:Hom | Vav1:+ve	37	KJAJ15.6c_DKO_Gra	chr4	113000000	T	A	Skint6	nonsynonymous_SNV	0.12	Skint6:NM_001103199:exon2:c.A73T:p.T25S
Adh5(tm1d):c/- | Fancd2:Hom | Vav1:+ve	37	KJAJ15.6c_DKO_Gra	chr4	144000000	T	A	Gm13128	nonsynonymous_SNV	0.128	Gm13128:NM_001085541:exon1:c.T80A:p.V27D
Adh5(tm1d):c/- | Fancd2:Hom | Vav1:+ve	37	KJAJ15.6c_DKO_Gra	chr5	11183052	G	A	Gm5861	nonsynonymous_SNV	0.09	Gm5861:NM_001310021:exon1:c.G38A:p.S13N
Adh5(tm1d):c/- | Fancd2:Hom | Vav1:+ve	37	KJAJ15.6c_DKO_Gra	chr5	11183069	A	G	Gm5861	nonsynonymous_SNV	0.113	Gm5861:NM_001310021:exon1:c.A55G:p.T19A
Adh5(tm1d):c/- | Fancd2:Hom | Vav1:+ve	37	KJAJ15.6c_DKO_Gra	chr5	72552713	A	G	Nfxl1	nonsynonymous_SNV	0.082	Nfxl1:NM_001359837:exon4:c.T467C:p.L156P,Nfxl1:NM_133921:exon4:c.T467C:p.L156P
Adh5(tm1d):c/- | Fancd2:Hom | Vav1:+ve	37	KJAJ15.6c_DKO_Gra	chr6	95122626	C	T	Kbtbd8	nonsynonymous_SNV	0.06	Kbtbd8:NM_001102670:exon2:c.C884T:p.P295L,Kbtbd8:NM_001008785:exon3:c.C1115T:p.P372L
Adh5(tm1d):c/- | Fancd2:Hom | Vav1:+ve	37	KJAJ15.6c_DKO_Gra	chr7	4275267	G	A	Pira6	nonsynonymous_SNV	0.114	Pira6:NM_008848:exon4:c.G595A:p.G199S
Adh5(tm1d):c/- | Fancd2:Hom | Vav1:+ve	37	KJAJ15.6c_DKO_Gra	chr7	44352342	A	C	Shank1	nonsynonymous_SNV	0.084	Shank1:NM_001034115:exon24:c.A3484C:p.I1162L
Adh5(tm1d):c/- | Fancd2:Hom | Vav1:+ve	37	KJAJ15.6c_DKO_Gra	chr9	57609266	CCATCCGGG	C	Lman1l	frameshift_deletion	0.414	Lman1l:NM_199222:exon11:c.1145_1152del:p.A382fs
Adh5(tm1d):c/- | Fancd2:Hom | Vav1:+ve	37	KJAJ15.6c_DKO_Gra	chr9	78480320	G	C	Eef1a1	nonsynonymous_SNV	0.062	Eef1a1:NM_010106:exon3:c.C245G:p.T82S
Adh5(tm1d):c/- | Fancd2:Hom | Vav1:+ve	37	KJAJ15.6c_DKO_Gra	chr9	108000000	A	C	Inka1	nonsynonymous_SNV	0.076	Inka1:NM_026597:exon2:c.T474G:p.H158Q
Adh5(tm1d):c/- | Fancd2:Hom | Vav1:+ve	37	KJAJ15.6c_DKO_Gra	chr16	58872748	C	G	Olfr176	nonsynonymous_SNV	0.073	Olfr177:NM_146996:exon1:c.G401C:p.S134T
Adh5(tm1d):c/- | Fancd2:Hom | Vav1:+ve	37	KJAJ15.6c_DKO_Gra	chr16	58872748	C	G	Olfr177	nonsynonymous_SNV	0.073	Olfr177:NM_146996:exon1:c.G401C:p.S134T

## Sheet: KJP_18 SV
chr	start	chr2	end	id	size	qual	vac	vaf	pass	singleton	missingrate	svtype	ct	precise	ci	inslen	homlen	ce	refgq	altgq	gqsum	altgqsum	rdratio	medianrc	refratio	altratio	maxaltratio	PEsupport	SRsupport	supportsum	VAF	Drivers	Genes
1	73816410	1	73816537	DEL00000001	128	540	1	0.0833333	1	KJP_18	0	DEL	3to5	1	1	0	0	1.9797	63	10000	10336	10000	0.885669	2936	0	0.333333	0.333333	0	18	166	0.333333	NULL	6030407O03Rik
10	74071734	10	74072506	DEL00000014	773	1380	1	0.0833333	1	KJP_18	0	DEL	3to5	1	6	0	5	1.86731	57	10000	10294	10000	0.971983	63	0	0.282051	0.282051	13	11	137	0.282051	NULL	Pcdh15
11	91679455	11	91680147	DEL00000021	693	1980	1	0.0833333	1	KJP_18	0	DEL	3to5	1	3	0	2	1.92168	72	10000	10342	10000	0.872781	65	0	0.283333	0.283333	21	17	174	0.283333	NULL	character(0)
11	91690348	11	91690479	DEL00000022	132	1080	1	0.0833333	1	KJP_18	0	DEL	3to5	1	3	0	4	1.97499	81	10000	10429	10000	0.67029	4440	0	0.412698	0.412698	0	26	206	0.412698	NULL	character(0)
12	14513459	12	14513548	DEL00000024	90	900	1	0.0833333	1	KJP_18	0	DEL	3to5	1	4	0	3	1.90984	75	10000	10378	10000	0.749579	2901	0	0.381818	0.381818	0	21	181	0.381818	NULL	character(0)
13	111133436	13	111133510	DEL00000045	75	1020	1	0.0833333	1	KJP_18	0	DEL	3to5	1	5	0	7	1.9905	60	10000	10333	10000	0.721324	2052	0	0.384615	0.384615	0	20	163	0.384615	NULL	character(0)
16	49929438	13	25029712	BND00000069	0	448	1	0.0833333	1	KJP_18	0	BND	3to3	1	1	0	0	1.95365	57	10000	10292	10000	1	29061	0	0.245283	0.245283	0	13	152	0.245283	NULL	NULL
16	49929922	13	25029500	BND00000070	0	1770	1	0.0833333	1	KJP_18	0	BND	5to5	1	7	0	7	1.99667	57	10000	10306	10000	1	30531	0	0.307692	0.307692	20	16	154	0.307692	NULL	NULL
16	49931574	16	49932474	DEL00000072	901	1261	1	0.0833333	1	KJP_18	0	DEL	3to5	1	8	0	7	1.98909	78	10000	10369	10000	1.13736	99	0	0.3	0.3	15	18	183	0.3	NULL	character(0)
16	49932303	13	111136037	BND00000074	0	1199	1	0.0833333	1	KJP_18	0	BND	3to3	1	7	0	8	1.99088	75	10000	10356	10000	1	30431	0	0.403226	0.403226	25	25	181	0.403226	NULL	NULL
18	74182941	18	74183030	DEL00000089	90	840	1	0.0833333	1	KJP_18	0	DEL	3to5	1	9	0	8	1.9669	66	10000	10345	10000	0.843198	2562	0	0.354167	0.354167	0	17	163	0.354167	NULL	character(0)
19	37871115	19	37871470	DEL00000095	356	1189	1	0.0833333	1	KJP_18	0	DEL	3to5	1	4	0	3	1.98523	78	10000	10381	10000	0.725048	11225	0	0.353846	0.353846	13	23	192	0.353846	NULL	character(0)
2	159591564	2	159591637	DEL00000116	74	780	1	0.0833333	1	KJP_18	0	DEL	3to5	1	4	0	5	1.93597	75	10000	10369	10000	0.713983	2372	0	0.395349	0.395349	0	17	166	0.395349	NULL	character(0)
3	20376625	3	20376685	DEL00000122	61	780	1	0.0833333	1	KJP_18	0	DEL	3to5	1	3	0	3	1.9895	66	10000	10354	10000	0.616383	1677	0	0.510638	0.510638	0	24	165	0.510638	NULL	character(0)
3	20376826	3	20376916	DEL00000123	91	840	1	0.0833333	1	KJP_18	0	DEL	3to5	1	6	0	8	1.97148	63	10000	10309	10000	0.658387	2454	0	0.468085	0.468085	0	22	150	0.468085	NULL	character(0)
4	123304403	4	123305053	DEL00000150	651	2220	1	0.0833333	1	KJP_18	0	DEL	3to5	1	8	0	7	1.89533	63	10000	10309	10000	0.382604	63	0	0.636364	0.636364	19	21	136	0.636364	NULL	character(0)
6	139949983	6	139950047	DEL00000192	65	540	1	0.0833333	1	KJP_18	0	DEL	3to5	1	4	0	3	1.89663	66	10000	10345	10000	0.954421	1742	0	0.25	0.25	0	16	179	0.25	NULL	Pik3c2g
8	37872415	8	37902750	DEL00000265	30336	2820	1	0.0833333	1	KJP_18	0	DEL	3to5	1	5	0	6	1.87947	66	10000	10324	10000	0.558499	3020	0	0.390244	0.390244	32	16	149	0.390244	NULL	Sgcz
9	19366276	8	37871220	BND00000289	0	3120	1	0.0833333	1	KJP_18	0	BND	3to5	1	5	0	5	1.80752	69	10000	10360	10000	1	29375	0	0.563636	0.563636	35	31	175	0.563636	NULL	NULL
9	19366277	8	37871187	BND00000290	0	2340	1	0.0833333	1	KJP_18	0	BND	5to3	1	2	0	2	1.85726	75	10000	10372	10000	1	29361	0	0.470588	0.470588	37	24	175	0.470588	NULL	NULL
9	19366553	8	37903747	BND00000291	0	1460	1	0.0833333	1	KJP_18	0	BND	5to3	1	5	0	5	1.88874	60	10000	10285	10000	1	28412	0	0.395349	0.395349	18	17	138	0.395349	NULL	NULL
9	112868800	9	112868906	DEL00000305	107	900	1	0.0833333	1	KJP_18	0	DEL	3to5	1	5	0	6	1.93213	72	10000	10357	10000	0.755765	3336	0	0.362069	0.362069	0	21	177	0.362069	NULL	character(0)
9	112869829	9	112869904	DEL00000306	76	540	1	0.0833333	1	KJP_18	0	DEL	3to5	1	6	0	5	1.91577	57	10000	10336	10000	0.884046	2064	0	0.235294	0.235294	0	12	163	0.235294	NULL	character(0)
9	118403572	16	49929453	BND00000307	0	1620	1	0.0833333	1	KJP_18	0	BND	5to5	1	4	0	3	1.99681	84	10000	10411	10000	1	43791	0	0.291139	0.291139	14	23	216	0.291139	NULL	NULL

## Sheet: KJP_18 Indels
	CHROM	POS	REF	ALT	Insertion/Deletion	MBQ	MMQ	KJP_16.DP	KJP_16.AF	KJP_16.AD	KJP_18.DP	KJP_18.AF	tumor_ref	tumor_alt	Filter	VAF	Filter2	inSNPdb	GRCm38 Location	Gene	COSMIC ?	IntOGen-CH?
1136	chr3	122461537	C	CA	Insertion	37,37	60,60	42	0.022	42,0	83	0.5	41	42	FALSE	0.506024	TRUE	FALSE	Intronic	Bcar3
1474	chr5	60309693	A	AAAAC	Insertion	37,37	60,60	30	0.06	29,1	51	0.478	26	25	FALSE	0.490196	TRUE	FALSE	Intergenic
1870	chr8	99627571	G	GT	Insertion	37,37	60,60	30	0.029	30,0	71	0.444	40	31	FALSE	0.43662	TRUE	FALSE	Intronic	A330008L17Rik
1822	chr8	37867905	T	TATA	Insertion	37,37	60,60	24	0.035	24,0	46	0.411	26	20	FALSE	0.434783	TRUE	FALSE	Intronic	Sgcz
312	chr12	61674839	A	AT	Insertion	37,37	60,60	34	0.026	34,0	61	0.382	38	23	FALSE	0.377049	TRUE	FALSE	Intronic	Lrfn5
202	chr11	78823524	A	AT	Insertion	37,37	60,60	28	0.033	28,0	66	0.367	42	24	FALSE	0.363636	TRUE	FALSE	Intergenic
873	chr18	22686681	T	TA	Insertion	37,37	60,60	34	0.026	34,0	49	0.319	34	15	FALSE	0.306122	TRUE	FALSE	Intergenic
966	chr2	79662769	G	GTCCA	Insertion	37,37	60,60	38	0.023	38,0	78	0.261	58	20	FALSE	0.25641	TRUE	FALSE	Intronic	Itprid2
1605	chr6	117676967	A	ATCTGTCTG	Insertion	37,37	60,60	21	0.043	21,0	41	0.208	33	8	FALSE	0.195122	TRUE	FALSE		1700030F04Rik
920	chr19	37871062	C	CA	Insertion	37,37	60,60	32	0.027	32,0	65	0.181	53	12	FALSE	0.184615	TRUE	FALSE	Intergenic
846	chr17	64632912	C	CT	Insertion	37,37	60,60	42	0.022	42,0	68	0.104	61	7	FALSE	0.102941	TRUE	FALSE	Intergenic
56	chr1	105215701	G	GTA	Insertion	37,37	60,60	34	0.027	34,0	65	0.074	61	4	FALSE	0.0615385	TRUE	FALSE	Intergenic
1891	chr9	19365459	TAAGATA	T	Deletion	37,37	60,60	43	0.022	43,0	73	0.515	35	38	FALSE	0.520548	TRUE	FALSE	Intergenic
204	chr11	84433833	TC	T	Deletion	37,37	60,60	36	0.026	36,0	51	0.471	26	25	FALSE	0.490196	TRUE	FALSE	Intronic	Aatf
887	chr18	60900983	GACAGATGGCACGCAGGTCTA	G	Deletion	37,37	60,60	22	0.041	22,0	52	0.487	27	25	FALSE	0.480769	TRUE	FALSE	Intergenic
894	chr18	75582049	GTCAGAGGCAGAGAGGTTGTGGCTAGAAGAATTAAGGAAGGCT	G	Deletion	37,37	60,60	47	0.02	47,0	78	0.474	42	36	FALSE	0.461538	TRUE	FALSE	Intronic	Ctif
675	chr14	90734460	TA	T	Deletion	37,37	60,60	28	0.064	27,1	59	0.444	33	26	FALSE	0.440678	TRUE	FALSE	Intergenic
1911	chr9	57609266	CCATCCGGG	C	Deletion	37,37	60,60	37	0.025	37,0	73	0.414	43	30	FALSE	0.410959	TRUE	FALSE	Exonic	Lman1	N	N
1632	chr6	142448541	AGCATTAGTAAGCGTGACTCATTTCT	A	Deletion	37,37	60,60	37	0.026	37,0	72	0.414	43	29	FALSE	0.402778	TRUE	FALSE	Intronic	Gys2
1823	chr8	37871929	TA	T	Deletion	37,37	60,60	32	0.029	32,0	75	0.408	45	30	FALSE	0.4	TRUE	FALSE	Intronic	Sgcz
1884	chr9	11997282	TC	T	Deletion	37,37	60,60	51	0.019	51,0	54	0.4	33	21	FALSE	0.388889	TRUE	FALSE	Intergenic
892	chr18	74182773	GCTTGGGCGTTCCAA	G	Deletion	37,37	60,60	40	0.023	40,0	73	0.367	47	26	FALSE	0.356164	TRUE	FALSE	Intergenic
1932	chr9	98935554	AG	A	Deletion	37,37	60,60	38	0.025	37,1	66	0.353	43	23	FALSE	0.348485	TRUE	FALSE	Intergenic
297	chr12	31552719	GCTCTATCTATCTCAGAGATAGAT	G	Deletion	37,37	60,60	34	0.027	34,0	72	0.353	47	25	FALSE	0.347222	TRUE	FALSE	Intronic	Slc26a4
1885	chr9	11997524	ATACTCAAATATGATTCAAGGTAGCTTTCATAACAT	A	Deletion	37,37	60,60	49	0.02	49,0	88	0.343	59	29	FALSE	0.329545	TRUE	FALSE	Intergenic
310	chr12	57152854	AG	A	Deletion	37,37	60,60	30	0.032	30,0	52	0.346	35	17	FALSE	0.326923	TRUE	FALSE	Intronic	Slc25a21
1960	chrX	47803084	GCTGATGTTTTCCTCAGACATTACTACCTCCACAAAGC	G	Deletion	37,37	60,60	55	0.018	55,0	81	0.347	56	25	FALSE	0.308642	TRUE	FALSE	Intergenic
547	chr13	79036012	GGTGAATTTACTTACCTCATTTCTCCCATGTTATATATTCGT	G	Deletion	37,37	60,60	40	0.024	40,0	79	0.184	66	13	FALSE	0.164557	TRUE	FALSE	Intergenic
1975	chrX	101695611	GACTTGAGTTACAACTCTAT	G	Deletion	37,37	60,60	29	0.032	29,0	63	0.162	54	9	FALSE	0.142857	TRUE	FALSE	Intergenic
1976	chrX	105382416	GCTTTACATTTTAATTAGACAAACATGGAA	G	Deletion	37,37	60,60	42	0.024	42,0	95	0.121	83	12	FALSE	0.126316	TRUE	FALSE		5330434G04Rik
932	chr19	54707040	TTTTTGTGGATTCTAGGCTACACTTTACTATATAACCCCCACC	T	Deletion	37,37	60,60	41	0.023	41,0	74	0.138	65	9	FALSE	0.121622	TRUE	FALSE	Intergenic
147	chr10	87022220	AG	A	Deletion	37,37	60,60	30	0.03	30,0	66	0.117	59	7	FALSE	0.106061	TRUE	FALSE	Intronic	Gm16271
466	chr12	118377325	GCACAGGAAGTACAACCGCTGACTTCT	G	Deletion	37,37	60,60	37	0.026	37,0	68	0.107	62	6	FALSE	0.0882353	TRUE	FALSE	Intergenic
758	chr16	42301484	CTTCTGAATGAAGA	C	Deletion	37,37	60,60	41	0.023	41,0	71	0.085	66	5	FALSE	0.0704225	TRUE	FALSE	Intronic	Gap43
1847	chr8	70277158	AATGGCTCATCCAGGACCGCTTGATCCAC	A	Deletion	37,37	60,60	38	0.025	38,0	76	0.079	71	5	FALSE	0.0657895	TRUE	FALSE	Intergenic
1337	chr3	159901008	TC	T	Deletion	37,37	60,60	44	0.022	44,0	84	0.07	79	5	FALSE	0.0595238	TRUE	FALSE	Intronic	Wls
1813	chr8	29061008	GTACAGACCATACACCA	G	Deletion	37,37	60,60	36	0.025	36,0	71	0.071	67	4	FALSE	0.056338	TRUE	FALSE	Intronic	Unc5d

[truncated: 6 more sheets: KJP_18 CNA-1, KJP_18 CNA-2, KJP_39 SNV, KJP_39  SV, KJP_39 Indels, KJP_39 CNA]
