# Supplementary material for: Metabolite-induced DNA damage drives stochastic stem cell loss and clonal hematopoiesis
Source: Cell Stem Cell. 2026 Apr 2;33(4):642–659.e11. doi: 10.1016/j.stem.2026.02.011 (PMC7619061; doi:10.1016/j.stem.2026.02.011)
Supplement: Table S5. Genotyping, related to STAR Methods — Primer details for standard and ddPCR. [file mmc6.xlsx]

## Sheet: Standard PCR
Table S5: genotyping
				In-house genotyping primers											PCR Conditions							Transnetyx Probes
Allele name	Allele short name	Status Check	Allele MGI ID	Primer 1	Primer 2	Primer 3	Primer 4	Probe	TaqMan Assay ID	Endogenous control	Passive reference	Quencher	Kit	Amplicon (bp)	Instrument type	Step 1	Step 2	Step 3	Step 4	Step 5	Step 6	Primer 1	Primer 2	Reporter	Probe ID
Adh5tm1Stam	Adh5-	KO	3033711	Gsnor KO-F: TCTCTTGATTCCCACTTTGTG	Gsnor Comm-C: AATGGACGAGTGGAGATTTC	Gsnor WT-F: AGTCTGGAGTCACTCATTTG							KOD Hot Start Polymase 71086-3	500	thermocycler	95˚C for 2 min	95˚C for 20 s	60˚C for 20 s	70˚C for 15 s	repeat step 2-4 32 times	12˚C forever	CGGGTACCGAGCTCGAAT	ACTTAACAAGTATCTTTAAAATTTAACCTATTAACAGAAATTGAG	TCGATATCAAGCTTTAGATTTG	Adh5-1 KO
Adh5tm1Stam	Adh5-	WT	3033711	"	"	"							"	378	thermocycler	"	"	"	"	"	"	TTCTCGGCTGTGGTATTTCAACT	GCTCTTACCTTGGCAGTGTTCA	CAGCAGCCCCGTAGCC	Adh5-1 WT
Fancd2tm1Hou	Fancd2-	KO	2673422	See Houghtaling et al. doi: 10.1101/gad.1103403																		TCAGCATCCCCACTATTGGAATTTT	CGAAGTTATATTAAGGGTTATTGAATATGATCGGA	CCAGGCTCATAAGCTTCTCGA	Fancd2-3 KO
Fancd2tm1Hou	Fancd2-	WT	2673422	See Houghtaling et al. doi: 10.1101/gad.1103403																		AGTCACTATAATATAGAATTTCTCTAAGCTCTGCA	CGCTCCAGTGATTCACCTGAT	CTGTGCCCAAACCAC	Fancd2-3 WT
Adh5tm1c(EUCOMM)Wtsi	Adh5c	KO	6390883	Fwd: TGTGCCGCTCTTCTCAACAC	Rev: GCTTACAACCCACGGCATCT			CGGGAAGTCCACCAGG (FAM fluorophore)	Adh5_cn_CD322PM	IPC TaqMan, TaqMan™ Copy Number Reference assay, mouse, Tfrc Cat no. 4458367 (VIC fluorophore)	ROX	TAMRA (for both Adh5 and endogenous control)	GTXpress (Applied Biosystems 4401892)		real-time PCR instrument	95˚ for 10 min	95˚ for 15 sec	60˚ for 1 min	Go to step 2 39 more times
Adh5tm1c(EUCOMM)Wtsi	Adh5c	WT	6390883	"	"			"	"	"	"	"	"	"	"	"	"	"	"
Adh5tm1d(EUCOMM)Wtsi	Adh5d or Adh5-	KO	6390884																			GCGCATAACGATACCACGATATCAAC	CAAAATAATGGAGAATGACGTGAACTG	AACCGAAGTTCCTATTCC	Adh5-3 EX
Adh5tm1d(EUCOMM)Wtsi	Adh5d or Adh5-	WT	6390884																			GGTTCCACCAAAAGCTCTGAATTT	TGATGCCTACACAGACATTGTTTCT	CCAGCCAGCCAGGCAT	Adh5-3 WT
Commd10Tg(Vav1-icre)A2Kio	Vav1-iCre		2449949																			TCCTGGGCATTGCCTACAAC	CTTCACTCTGATTCTGGCAATTTCG	ACCCTGCTGCGCATTG	iCre
Commd10Tg(Vav1-icre)A2Kio	Vav1-iCre		2449949	TaqMan Mr00733719_cn				using FAM fluorophore	Mr00733719_cn	IPC TaqMan, TaqMan™ Copy Number Reference assay, mouse, Tfrc Cat no. 4458367 (VIC fluorophore)	ROX	TAMRA (for both iCre and endogenous control)	GTXpress (Applied Biosystems 4401892)		real-time PCR instrument	60˚for 30s	95˚for 20s	95˚ for 10s/60˚ for 30s x30	60 ˚ for 30s x30	60 ˚ for 30s
Adh5tm1a(switch)Kjp	Adh5sw	KO	-	5'-AGAGAGTGCAGTGAAAGGCTTATC-3'	5'-CCAGCCATGCACGAAAAGTTC-3'								Phusion		thermocycler	98˚ for 2 min	98˚ for 20s	66˚ for 20s x34	72˚ for 45s x34	72˚ for 10 min
Adh5tm1a(switch)Kjp	Adh5sw	WT	-										Phusion		thermocycler	98˚ for 2 min	98˚ for 20s	66˚ for 20s x34	72˚ for 45s x34	72˚ for 10 min

## Sheet: ddPCR
Assay name	Recognises	Fwd Primer name	Fwd Primer sequence	Rev Primer name	Rev Primer sequence	Internal name	Internal sequence
Switch_OFF1	not cre'd state	Switch_OFF_Fwd1	TGAACTGATGGCGAGCTCAG	Switch_OFF_Rev1	CCAGCCATGCACGAAAAGTTC	Switch_OFF1 internal	CGTTGCGCCATCTCCGTCAT
Switch_OFF2	not cre'd state	Switch_OFF_Fwd2	ACACAGACATTGTTTCCGCC	Switch_OFF_Rev2	CGCAACGCAATTAATGTACCG	Switch_OFF2 internal	TCGACTGAACTGATGGCGAGCTCA
Switch_ON1	cre'd state	Switch_ON_Fwd3	GAAAGTATAGGAACTTCGTCGAG	Switch_ON_Rev3	GTTTCCGCCTACTGCGAC	Switch_OFF2 internal	TCGACTGAACTGATGGCGAGCTCA
Switch_ON2	cre'd state	Switch_ON_Fwd2	GCGCATAACGATACCACG	Switch sequencing 3 prime 2	AGAAAGCTGGGTCTAGATATCTCGACT	Switch_ON2_internal	CTGGCGCCGGAACCGAAGT
Adh5sw_05	cre'd state	Adh5sw_05	ACGATACCACGATATCAACAAG	Adh5sw_06	CTGGGTCTAGATATCTCGACTG	Adh5sw_IN2	CTTCGGTTCCGGCGCCAGCCTGC
Trfc	NA	Trfc_Fwd	AGTTCCTCAGCTCAACCAAA	Trfc_Rev	TTGAACTGGTTCAGATCCTTCA	Trfc_Internal	AGCAGCGGAAGTGGCTGGTCAGCT
